# Supplementary material for: Leveraging 13C-Labeling to Assign Molecular Formulas to Unknown Yeast Metabolites
Source: J Am Soc Mass Spectrom. 2026 Jun 9;37(7):1562–70. doi: 10.1021/jasms.6c00012 (PMC13329995; doi:10.1021/jasms.6c00012)
Supplement: Supplementary file 1 [file js6c00012_si_001.xlsx]

## Sheet: RT
Index	mz	rt	formula	SMILES1	SMILES2	SMILES3	SMILES4	SMILES5
340	135.055	5.475	C5H6N5	'CC1=[N+]C=CC=C1C(N)=O'	'CNC(=O)C1=CC=C[N+]=C1'	'CC1=[N+]C=C(C(N)=O)C=C1'	'CNC(=O)C1=C[N+]=CC=C1'	'CC1=[N+]C=CC(C(N)=O)=C1'
391	555.442	2.195	C36H60O4	'CC(C)CCCC(C)C1CCC2C3CC=C4CC(OC(=O)CCCCCCCC(=O)O)CCC4(C)C3CCC12C'	'CCCCCCC=CCCCCCCCCCC(=O)OC1CCC2C(CCC3C2C(O)CC2(C)C(=O)CCC32)C1'	'CCCCCCC=CCCCCCCCCCC(=O)OC1CC2CCC3C4CCC(=O)C4(C)CC(O)C3C2(C)C1'	'CCCCCCCC=CCCCCCCCC(=O)OC1CCC2(C)C(CCC3C4CCC(=O)C4(C)CC(O)C32)C1'	'CCCCCCC=CCCCCCCCCC(=O)OC1CCC2(C)C(CCC3C4CCC(=O)C4(C)CC(O)C32)C1'
2006	413.302	4.096	C22H42N2O5	'CCCCCCCCCCCCCCCC(NC(=O)CCC(N)C(=O)O)C(=O)O'	'CCCCCCCCCCCCCCCC(=O)NC(CCC(N)C(=O)O)C(=O)O'	'CCCCCCCCCCCCCCCC(N)C(=O)NC(CCC(=O)O)C(=O)O'	'CCCCCCCCCCCC=CC(O)C(O)C(=O)NCCCCC(N)C(=O)O'	'CCCCCCC=CCCCCCCCC(=O)NC1C(N)OC(CO)C(O)C1O'
2028	261.002	13.517	C5H11O10P	'O=C(O)C(O)C(O)C(O)C(O)OP(=O)(O)O'	'CS(=O)(=O)c1ccc2c(c1)S(=O)(=O)NCN2'	'O=C(O)C(O)(O)C(O)C(O)COP(=O)(O)O'	'CS(=O)(=O)c1ccc2c(c1)NCNS2(=O)=O'	'CNC(=S)Nc1ccc(OS(=O)(=O)O)cc1'
2184	248.999	12.943	C5H8N5O3S2	'CC(C)c1ccc(Cl)cc1OS(=O)(=O)O'	'CC(C)c1cc(Cl)ccc1OS(=O)(=O)O'	'Cc1c(C=O)csc1CCOP(=O)(O)O'	'CC(C)c1ccc(OS(=O)(=O)O)c(Cl)c1'	'O=C(CO)C(O)C(F)(F)COP(=O)(O)O'
2185	543.442	2.203	C35H60O4	'CCCCCCCCCCCCCCCC(=O)OC1CCC2(C)C(CCC3C4CCC(=O)C4(C)CC(O)C32)C1'	'CCCCCCC=CCCCCCCCCCC(=O)OC1CCC2(C)C(=CCC3C2CCC3(O)C(C)CO)C1'	'CC(C)CCCC(C)C1CCC2C3CCC4CC(OC(=O)CCCCCCC(=O)O)CCC4(C)C3CCC12C'	'CCCCCCCCCCCCCCCCCCCCCCCCCCCOC(=O)c1ccccc1C(=O)O'	'CCCCCCC=CCCCCCCCC(=O)OC1CCC2C3CCC4CC(O)CCC4(C)C3C(O)CC12C'
2201	532.222	7.016	C23H33N8O5S	'N=C(NCCCCNCCCNC(=N)NC(=N)Nc1ccc(Cl)cc1)NC(=N)Nc1ccc(Cl)cc1'	'O=C(Cc1ccc(O)cc1)NC(Cc1cnc[nH]1)C(=O)N1CCCC1C(=O)NC(Cc1ccccc1)C(=O)O'	'NC(CCCc1c(CCC(N)C(=O)O)c[n+](CCCCS(=O)(=O)O)cc1CCC(N)C(=O)O)C(=O)O'	'NC(CCCC[n+]1cc(CCC(N)C(=O)O)c(CCCS(=O)(=O)O)c(CCC(N)C(=O)O)c1)C(=O)O'	'CC(C)(C)C(CCCN1CCC(C(O)(c2ccccc2)c2ccccc2)CC1)c1ccc(Br)cc1'
2223	279.035	15.291	C7H10N3O9	'O=C(O)CC(=O)OC1OC(C(=O)O)C(O)C(O)C1O'	'O=CC(O)C(=O)OC1OC(C(=O)O)C(O)C(O)C1O'	'O=CC(OC1OC(C(=O)O)C(O)C(O)C1O)C(=O)O'	'O=C(O)CC(=O)OC1C(C(=O)O)OC(O)C(O)C1O'	'O=C(O)CC(CC(O)(CC(=O)O)C(=O)O)OC(=O)O'
2301	135.055	5.182	C5H6N5	'CC1=[N+]C=CC=C1C(N)=O'	'CNC(=O)C1=CC=C[N+]=C1'	'CC1=[N+]C=C(C(N)=O)C=C1'	'CNC(=O)C1=C[N+]=CC=C1'	'CC1=[N+]C=CC(C(N)=O)=C1'
2336	482.005	4.303	C11H15N7O9P2S	'O=S(=O)(O)OCC1OC(O)C(Oc2ccc3cccc(OS(=O)(=O)O)c3n2)C(O)C1O'	'N#Cc1ccc(Oc2cc(Cl)ccc2OC2OC(C(=O)O)C(C(=O)O)C(O)C2O)c(Cl)c1'	'O=C(O)c1ccccc1NC(=O)C(F)(F)C(F)(F)C(F)(F)C(F)(F)C(F)(F)C(F)(F)F'	'O=S(=O)(O)OC1C(O)C(O)C(Oc2ccc3cccc(O)c3n2)C(OS(=O)(=O)O)C1O'	'N=C(Nc1ccc(O)cc1)NS(=O)(=O)C(F)(F)C(F)(F)C(F)(F)C(F)(F)C(F)(F)F'
2361	321.914	13.539	C5H9O8P2S2	'O=C(O)C1Cc2c(I)cc(Cl)cc2N1'	'O=C1NC2C(Cl)C(Cl)C(Cl)C2CC(Cl)C1Cl'	'COc1c(I)cc(C#N)c(Cl)c1OC'	'N#Cc1c(O)c(I)cc(Cl)c1CCO'	'N#Cc1c(OCCO)ccc(I)c1Cl'
2373	284.006	2.058	C11H11NO4S2	'O=C(O)c1ccc(S(=O)(=O)CCCN=C=S)cc1'	'COc1ccc(C2SSC(C(=O)O)N=C2O)cc1'	'O=C(O)CNC(=S)SCC(=O)c1ccc(O)cc1'	'CS(=O)(=O)c1cccc2cccc(S(N)(=O)=O)c12'	'CS(=O)(=O)c1cccc2ccc(S(N)(=O)=O)cc12'
2408	724.504	3.015	C42H63N9O2	'CC(=O)NC(CCCNC(=N)N)C(=O)NC(CC(C)C)C(=O)NC(CC(C)C)C(=O)NC(CCCNC(=N)N)C(=O)NC(N)CCCNC(=N)N'	'CCCCCCCCCCCC=CC(=O)C(NC(=O)CCCCCCCCCCCCCCCCC)C(=O)OC1OC(C(=O)O)C(O)C(O)C1O'	'CCCCCCCCCCCCCCCCCCCCCC(=O)NC(COC1OC(CO)C(O)C(O)C1O)C(CO)Cc1ccc(OC)c(O)c1'	'CCCCCCCCCCCCCC(O)CC(COC1OC(CO)C(O)C(O)C1O)NC(=O)CCCC=CCC=CCC=CCCCCC(=O)O'	'CCCCCCCCCCCCCCCCCCCCCC(=O)NC(CO)C(COC1OC(CO)C(O)C(O)C1O)Cc1ccc(O)c(OC)c1'
2450	367.105	13.771	C12H22N3O8S	'CCOS(=O)(=O)OCC12OCC3OC(C)(C)OC3C1OC(C)(C)O2'	'CC(=S)N1CCC(=C2c3ccc(Cl)cc3CCc3cccnc32)CC1'	'C=CC1=C(C)C(=Cc2[nH]c(C)c(CCOP(=O)(O)O)c2CO)NC1=O'	'Cc1ncc(C[n+]2ccc(C(N)=O)c(COP(=O)(O)O)c2C)c(N)n1'	'CC1(C)OC2COC3(COCCS(=O)(=O)O)OC(C)(C)OC3C2O1'
2631	241.995	2.041	C9H9NO3S2	'O=S(=O)(O)SCc1c[nH]c2ccccc12'	'O=C(O)CSC(=S)Nc1ccccc1O'	'O=C1NSSC1Cc1ccc(O)c(O)c1'	'O=C(O)CSC(=S)Nc1ccc(O)cc1'	'NC(CSC(=O)C(F)(F)C(=O)O)C(=O)O'
2667	474.147	13.758	C16H29NO15	'Nc1nc2c(ncn2C2OC(CO)C(O)C(O)C2OC2OC(CO)C(O)C(O)C2O)c(=O)[nH]1'	'Nc1nc2c(ncn2C2OC(COC3OC(CO)C(O)C(O)C3O)C(O)C(O)C2O)c(=O)[nH]1'	'Nc1nc2c(ncn2C2OC(CO)C(O)C(OC3OC(CO)C(O)C(O)C3O)C2O)c(=O)[nH]1'	'Nc1nc2c(ncn2C2OC(CO)C(OC3OC(CO)C(O)C(O)C3O)C(O)C2O)c(=O)[nH]1'	'Cc1cc2nc3c(=O)[nH]c(=O)nc-3n(C3CC(O)C(CSCCC(N)C(=O)O)O3)c2cc1C'
2692	338.073	12.824	C11H17NO11	'Nc1nc2n(C3OC(CO)C(O)C3O)cc(C(=O)O)nc-2c(=O)n1'	'O=C(O)C(=O)Nc1ncnc2c1ncn2C1OC(CO)C(O)C1O'	'Nc1nc(=O)c2nc(C(=O)O)cnc2n1C1OC(CO)C(O)C1O'	'O=C(O)CC(NC(=O)OC1OC(CO)C(O)C(O)C1O)C(=O)O'	'Nc1nc2ncc(C(=O)O)nc2c(=O)n1C1OC(CO)C(O)C1O'
2701	331.916	14.046	C7H9O7S4	'CC(=O)Nc1nc(Cl)c(O)c(C(O)C(Cl)(Cl)Cl)n1'	'Cc1c(O)c(C#N)c(Cl)c(S(=O)(=O)C(F)(F)F)c1Cl'	'O=C(O)C(Nc1ncc(Cl)cn1)C(O)C(Cl)(Cl)Cl'	'NC(C(=O)O)[PH](=O)(=O)O[PH](O)(O)OP(=O)(O)S'	'CSCCNS(=O)(=O)c1cc(Cl)c(Cl)cc1Cl'
2729	422.906	14.102	C7H12N4O5S6	'O=P(O)(O)OCC1OP(=O)(OP(=O)(O)OP(=O)(O)O)C(O)C1O'	'O=P(O)(O)OP(=O)(O)OP(=O)(O)OP(=O)(O)OCC1OCC1O'	'O=P(O)(O)OP(=O)(O)OP(=O)(O)OCC1OP(=O)(O)OCC1O'	'O=P(O)(O)OP(=O)(O)OCC1OP(=O)(OP(=O)(O)O)C(O)C1O'	'O=S(=O)(O)Oc1c(O)cc(Oc2ccc(O)cc2)cc1I'
2738	510.359	2.879	C32H49NO4	'CCCCCCCCCCCCCCCCCCCC(O)C(N)COP(=O)(O)OCC(O)CO'	'O=C(O)CCCC=CCC=CCC=CCC=CCC=CCC=CCC=CCCCCCC(=O)NCCO'	'CCCCCC=CCC=CCC=CCCCCCCCC(=O)NCCOc1ccc(CCC(=O)O)cc1'	'CCCC(O)CCC=CCC=CCC=CCC=CCC=CCC=CCC=CCCCC(=O)NCC(=O)O'	'CCCCCCCCCCCC(O)CCCCCCCCCC(O)C(O)C(N)COP(=O)(O)O'
2768	765.531	3.009	C43H77NO8P	'C=CC1=C(C)C(=O)NC1=Cc1[nH]c(Cc2[nH]c(CC3NC(=O)C(C=C)=C3C)c(C)c2CCC(=O)O)c(CCCCCCCCCCCCCCCCCC)c1C'	'CCCCCCC=CCCCCCCCCCC(=O)OC1CCC2(C)C(=CCC3C2=CCC2C3CCC3CC(OC4OC(C(=O)O)C(O)C4O)CCC32C)C1'	'CCC1=C(C)C(=O)NC1Cc1[nH]cc(Cc2ccc(CC3CC4CC(C5CCC6C(C)=CC(=O)N6C5)C4C(C)C(C)C(CC)C(C)C3CC)[nH]2)c1CCC(=O)O'	'CC(C)CCCC=CCC=CCC=CCC=CCCC(C)OC1CC2=CCC3CCC2(C)C3CCC2CC(OC3OC(C(=O)O)C(O)C(O)C3O)CCC21C'	'CCCCCCC=CCCCCCCCCCC(=O)OC1CCC2(C)C(=O)C3C4CCC(C5OC(C(=O)O)CC5C(C)C)C4(C)CCC3(C(=O)O)CC=C2C1'
2776	329.174	2.727	C18H24N3O3	'C[N+]1(C)CCCC1C(=O)NC(Cc1c[nH]c2ccccc12)C(=O)O'	'N=C(N)NCCCC(N)C(=O)NC(=O)Cc1c[nH]c2ccccc12'	'N=C(N)NCCCC(NC(=O)Cc1c[nH]c2ccccc12)C(N)=O'	'N=C(N)NCCCC(=O)NC(=O)C(N)Cc1c[nH]c2ccccc12'	'N=C(Cc1c[nH]c2ccccc12)NC(=N)NCCCC(N)C(=O)O'
2789	303.003	13.997	C7H12O11S	'O=C(O)C1OC(OCOS(=O)(=O)O)C(O)C(O)C1O'	'O=C(O)C1OC(O)(COS(=O)(=O)O)C(O)C(O)C1O'	'O=C(O)C1OC(O)(CO)C(OS(=O)(=O)O)C(O)C1O'	'O=C(O)C1OC(CO)(OS(=O)(=O)O)C(O)C(O)C1O'	'O=C(O)C1(O)OC(COS(=O)(=O)O)C(O)C(O)C1O'
2800	360.011	11.945	C6H13N5O9P2	'O=P(O)(O)OP(=O)(O)OCC1OC([n+]2ccc[nH]2)C(O)C1O'	'O=P(O)(O)OP(=O)(O)OCC1OC([n+]2cc[nH]c2)C(O)C1O'	'Cc1ncc(CNc2cc(Cl)c(S(N)(=O)=O)c(Cl)c2)c(N)n1'	'CC(NC(=O)C(F)(F)C(F)(F)C(F)(F)C(F)(F)C(=O)O)C(=O)O'	'Cc1ncc(CNc2cc(Cl)c(S(N)(=O)=O)cc2Cl)c(N)n1'
2813	425.195	4.096	C18H35O9P	'CC(C)C(N)C(=O)NC(Cc1ccccc1)C(=O)OC1OC(CO)C(O)C(O)C1O'	'O=C(NC(Cc1ccccc1)C(O)CNC1OC(CO)C(O)C1O)OC1CCOC1'	'CC(C)C(NC(=O)c1ccc(N2CC3CCc4nc(N)[nH]c(=O)c4N3C2)cc1)C(=O)O'	'CCCCCCCCCCCC=CC(O)C(OP(=O)(O)O)C(O)C(O)C(=O)O'	'CC(C)C(NC(=O)C(N)Cc1ccccc1)C(=O)OC1OC(CO)C(O)C(O)C1O'
2823	696.47	4.224	C38H67NO10	'CCCCCCCCCCCCCCCCCCCC(=O)NC(CO)C(COC1OC(CO)C(O)C(O)C1O)Cc1ccc(O)c(OC)c1'	'CCCCCCCCCCCCCCCCCCCC(=O)NC(COC1OC(CO)C(O)C(O)C1O)C(CO)Cc1ccc(O)c(OC)c1'	'CCCCCCCCCCCCCCCCCCCCCCc1c(CC(=O)O)c(O)c[n+](Cc2ccc(CC(N)C(=O)O)cc2)c1C(=O)OC'	'CCCCC=CCC=C(NCCCCCCNC(=NC)NC)NC(=N)NCCCNC(=S)NC(CCC(=O)O)NCCCC(N)C(=O)O'	'CCCCCC=CCC=CCC=CCC=CC=CC=CC(SCC(NC(=O)CCCCCCCC=CCCCCC)C(=O)O)C(=O)OCC'
2827	463.995	4.251	C11H13N7O8P2S	'NC(O)C(F)(F)C(F)(F)C(F)(F)C(F)(F)C(F)(F)C(F)(F)C(F)(F)C(F)(F)F'	'CN(O)C(F)(F)C(F)(F)C(F)(F)C(F)(F)C(F)(F)C(F)(F)C(F)(F)C(F)(F)F'	'NC(F)C(F)(F)C(F)(F)C(F)(F)C(F)(F)C(F)(F)C(F)(F)C(F)(F)C(O)(F)F'	FC(F)(F)c1ncccc1C(F)(F)C(F)(F)C(F)(F)C(F)(F)C(F)(F)C(F)(F)F'	'O=C(O)C1OC(Sc2cc(=O)c3ccc(O)c(OS(=O)(=O)O)c3[nH]2)C(O)C(O)C1O'
2832	763.516	3.015	C43H75NO8P	'CCCCCCCCCCCCCCCCCC(O)CC(=O)NC1OC(COS(=O)(=O)O)C(O)C1NC(=O)CC(O)CCCCCCCCCCC'	'CCCCCCCCCCCCCCCCCCCCCCc1c(CCC(=O)O)c(C)c(CCC(=O)O)c(Cc2ccc(CC(=O)O)cc2)c1CCC(=O)O'	'CCCCCCCCCCCCCC(=O)OC1CC2=C(CCC3(C)C(C(C)COC(=O)C(C)(C)C)CCC23C)CC1OC(=O)C=Cc1ccc(O)c(OC)c1'	'CCCCCCCCCCCCCCCCCC(=O)OC1C(O)C(CO)OC(OP(=O)(O)O)C1OC(=O)CCCCCCCCCCCCCCC'	'CCCCCCCCCCCCCCCCCC(=O)OC1OC(COC(=O)CCCCCCCCCCCCCCC)C(O)C(OP(=O)(O)O)C1O'
2866	305.027	13.519	C9H10N2O10	'O=C(O)C(O)C(O)C(O)C(O)C(O)COP(=O)(O)O'	'O=P(O)(O)OCOC1OC(C(O)O)C(O)C(O)C1O'	'O=P(O)(O)OCC1(O)OC(O)(CO)C(O)C(O)C1O'	'O=C(OP(=O)(O)O)C(O)C(O)C(O)C(O)C(O)CO'	'O=C(O)C(O)C(O)C(O)C(OP(=O)(O)O)C(O)CO'
2964	394.928	14.095	C7H10NO12S3	'O=S(=O)(O)SCC(F)(F)C(F)(F)C(F)(F)C(F)(F)C(F)(F)F'	'O=C(O)CCC(c1ccc(Br)cc1)c1ccc(Br)cc1'	'CC=Cc1ccc(Oc2ccc(Br)cc2Br)c(OC)c1'	'CS(=O)(=O)S(=O)C(F)(F)C(F)(F)C(F)(F)C(F)(F)C(F)(F)F'	'CC(C(=O)O)C(c1ccc(Br)cc1)c1ccc(Br)cc1'
3133	585.305	7.003	C26H51O12P	'CC(N)C(=O)N1CCCC1C(=O)N1CCCC1C(=O)NCC(=O)NC(Cc1ccccc1)C(=O)NC(C(=O)O)C(C)C'	'CC(C)CC(NC(=O)C(Cc1ccccc1)NC(=O)CNC(=O)C1CCCN1C(=O)CNC(=O)C1CCCN1)C(=O)O'	'CC(C)CC(NC(=O)C(Cc1ccccc1)NC(=O)C1CCCN1C(=O)C1CCCN1C(=O)C(N)CC(N)=O)C(=O)O'	'CC(N)C(=O)N1CCCC1C(=O)NCC(=O)NC(Cc1ccccc1)C(=O)N1CCCC1C(=O)NC(C(=O)O)C(C)C'	'CC(C)CC(NC(=O)C(Cc1ccccc1)NC(=O)CNC(=O)C1CCCN1C(=O)C1CCCN1C(=O)CN)C(=O)O'
3171	397.929	13.982	C7H11O13S3	'NC(Cc1cc(Cl)c(OCC(=O)O)c(I)c1)C(=O)O'	'O=S(=O)([O-])C(F)(F)C(F)(F)C(F)(F)C(F)(F)C(F)(F)C(F)(F)F'	'Nc1ncnc2c1ncn2C1C2C(Cl)C(Cl)CC1(Cl)C2(Cl)Cl'	'NS(=O)(=O)OCC12OC3C(Cl)C(COP(=O)(O)O)C3(Cl)C1O2'	'NC(Cc1cc(I)c(Cl)c(O)c1CC(=O)O)C(=O)O'
3173	460.26	3.021	C23H42O7P	'CCC1=C(C)C(Cc2[nH]c(Cc3[nH]c4cc(C)c(C)cc4c3C)c(CCC(=O)O)c2C)NC1=O'	'CC(C)c1c(C(=O)Nc2ccc(O)cc2)c(-c2ccccc2)c(C(C)C)n1CCCCC(N)=O'	'CSCCC(NC(=O)C(NC(=O)C(CC(C)C)NC(=O)C(N)C(C)O)C(C)C)C(N)=O'	'CSCCC(NC(=O)C(CC(C)C)NC(=O)C(CC(C)C)NC(=O)C(N)CO)C(N)=O'	'CSCCC(NC(=O)C(NC(=O)C(NC(=O)C(N)CC(C)C)C(C)C)C(C)O)C(N)=O'
3194	740.568	4.127	C42H79NO9	'CCCCCCCCCCCCCC=CC(O)C(COC1OC(C(=O)O)C(O)C(O)C1O)NC(=O)CCCCCCCCCCCCCCCCC'	'CCCCCCCCCCCC=CC(O)C(COC1OC(C(=O)O)C(O)C(O)C1O)NC(=O)CCCCCCCCCCCCCCCCCCC'	'CCCCCCCCCCCCCC=CC(O)C(NC(=O)CCCCCCCCCCCCCCCCC)C(=O)OC1OC(CO)C(O)C(O)C1O'	'CCCCCCCCCCCC=CC(O)C(NC(=O)CCCCCCCCCCCCCCCCCCC)C(=O)OC1OC(CO)C(O)C(O)C1O'	'CCCCCCCCCCCCCCCC=CC(O)C(NC(=O)CCCCCCCCCCCCCCC)C(=O)OC1OC(CO)C(O)C(O)C1O'
3196	238.984	13.494	C5H7NO8P	'O=S(=O)(O)Oc1ccc(OC(F)F)cc1'	'O=S(=O)(O)Oc1ccccc1OC(F)F'	'O=S(=O)(S)Oc1cccc2ccccc12'	'O=S(=O)(O)C(F)(F)Oc1ccc(O)cc1'	'O=S(=O)(O)Sc1cccc2ccccc12'
3201	240.034	2.3	C10H11NO4S	'O=S(=O)(O)OCCc1c[nH]c2ccccc12'	'CC(OS(=O)(=O)O)c1c[nH]c2ccccc12'	'O=C(O)CSCC(=O)Nc1ccccc1O'	'NC(CSc1ccccc1C(=O)O)C(=O)O'	'CCc1c[nH]c2ccc(OS(=O)(=O)O)cc12'
3246	501.275	4.108	C23H42N4O6S	'CC(C)(C(=O)O)c1ccc(C(O)CCCN2CCC(C(O)(c3ccccc3)c3ccccn3)CC2)cc1'	'CC(C)(C(=O)O)c1ccc(C(O)CCCN2CCC(C(O)(c3ccccc3)c3cccnc3)CC2)cc1'	'NC(Cc1ccc(C(O)CCCN2CCC(C(O)(c3ccccc3)c3ccccc3)CC2)cc1)C(=O)O'	'CC(N)(C(=O)O)c1ccc(C(O)CCCN2CCC(C(O)(c3ccccc3)c3ccccc3)CC2)cc1'	'COc1ccc(C2(O)CCN(CCC(C(=O)N(C)C)(c3ccccc3)c3ccc(OC)cc3)CC2)cc1'
3263	329.915	14.06	C7H10NO4PS4	'NS(=O)(=O)c1cc(C(=O)O)c(OS(=O)(=O)O)cc1Cl'	'CN(CC(=O)O)S(=O)(=O)c1cc(Cl)c(Cl)cc1Cl'	'O=C(O)CCNS(=O)(=O)c1cc(Cl)c(Cl)cc1Cl'	'CN(CC(=O)O)S(=O)(=O)c1c(Cl)cc(Cl)cc1Cl'	'Nc1c(C(=O)O)cc(S(=O)(=O)O)c(Cl)c1S(=O)(=O)O'
3264	288.981	13.484	C5H10N2O8S2	'CCOC(=O)C(OC(=O)C(C)C)C(Cl)(Cl)Cl'	'CCOC(=O)C(C)C(OC(C)=O)C(Cl)(Cl)Cl'	'Nc1nc2nc(N)c(SS(=O)(=O)O)nc2c(=O)[nH]1'	'CC(=O)OC(C(Cl)(Cl)Cl)C(C)(C)OC(C)=O'	'CS(=O)CCCCNC(=S)NS(=O)(O)=S'
3269	534.237	7.003	C23H35N8O5S	'NC(Cc1c[nH]c2ccccc12)C(=O)NC(CO)C(=O)N1CCCC1C(=O)NC(Cc1ccccc1)C(=O)O'	'N=C(O)CCC1NC(=O)C(Cc2ccccc2)NC(=O)C(Cc2ccc(O)cc2)NC(=O)C2CCCN2C1=O'	'NC(=O)CCC1NC(=O)C(Cc2ccccc2)NC(=O)C(Cc2ccc(O)cc2)NC(=O)C2CCCN2C1=O'	'NC(CO)C(=O)NC(Cc1c[nH]c2ccccc12)C(=O)N1CCCC1C(=O)NC(Cc1ccccc1)C(=O)O'	'NC(=O)CC1NC(=O)C(Cc2ccccc2)NC(=O)C(Cc2ccc(O)cc2)NC(=O)C2CCCCN2C1=O'
3275	261.036	11.182	C7H12N5O2S2	'CCOP(=S)(OCC)Oc1ccc(O)cc1'	'CCOP(=S)(OCC)Oc1ccccc1O'	'CCOP(=S)(OC)Oc1ccc(OC)cc1'	'CCOP(=S)(OC)Oc1ccccc1OC'	'O=c1[nH]c(=O)n(C2OC(CO)C(O)C2O)c(=O)o1'
3285	446.334	2.97	C27H47N2OS	'CCCCCCCCCCCCCCC(=O)OCC[N+](O)(O)CCCCC(N)C(=O)O'	'CCCCCCCCCCCC(O)CC(=O)NC(CC(O)OCC[N+](C)(C)C)C(=O)O'	'CCCCCCCCCCCCCC(O)(CC(=O)O)OCC[N+](C)(C)CC(N)C(=O)O'	'CCCC(O)CCCC(CCC(=O)OCCC[N+](C)(C)C)NCCCCC(O)C(=O)O'	'NCCCNCCCCNCCCNCC1CCCN1C1OC(CO)C(O)C(O)C1O'
3287	277.083	7.013	C13H14N2O5	'NC(=O)CC(NC(=O)C=Cc1ccc(O)cc1)C(=O)O'	'O=C(O)C(O)NC(Cc1c[nH]c2ccccc12)C(=O)O'	'O=C1CC(C(=O)O)NC(=O)C(Cc2ccc(O)cc2)N1'	'O=C(O)CC1N=C(O)C(Cc2ccc(O)cc2)N=C1O'	'COc1ccc(C2NC(=O)NC(=O)C2OC(C)=O)cc1'
3304	434.24	3.021	C20H37NO9	'CC(C)CC(NC(=O)C(Cc1ccccc1)NC(=O)C(N)CCCNC(N)=O)C(=O)O'	'CCCCCCCCCCCC(O)CC(=O)NOC1OC(C(=O)O)C(O)C(O)C1O'	'CCC(C)C(NC(=O)C(N)CCCNC(N)=O)C(=O)NC(Cc1ccccc1)C(=O)O'	'CCC(C)C(NC(=O)C(Cc1ccccc1)NC(=O)C(N)CCCNC(N)=O)C(=O)O'	'CC(C)CC(NC(=O)C(Cc1ccccc1)NC(=O)C(=O)CCCNC(N)N)C(=O)O'
3333	442.339	2.832	C28H47N2S	'C[N+](C)(C)CCOC(=O)CCCCCCCCCCCCCCCC(=O)NCC(=O)O'	'CCCCCCCCCCCCCCC(=O)OC(CC(=O)NCC(=O)O)C[N+](C)(C)C'	'CCCCCCCCCCCCCC(=O)OC(CCC(=O)NCC(=O)O)C[N+](C)(C)C'	'CCCCCCCCCCCCCCCCCC(=O)NC(CCCC[N+](=O)O)C(=O)O'	'C[N+](C)(C)CC(CC(=O)O)OC(=O)CCCCCCCCCCCCCCCC(N)=O'
3370	458.244	3.021	C23H40O7P	'CN(C)C(=O)C(CCN1CCC(O)(c2ccc[n+]([O-])c2)CC1)(c1ccccc1)c1ccccc1'	'C=CC1=C(C)C(=O)NC1=Cc1[nH]c(C=C2N=C(C)C(C)=C2CC=CCC)c(CCC(=O)O)c1C'	'NC(Cc1ccc(O)cc1)C(=O)N1CCN(CCC(O)(c2ccccc2)c2ccccc2)CC1'	'C=CC1=C(C)C(Cc2[nH]c(Cc3[nH]c4cc(C)c(C)cc4c3C)c(CCC(=O)O)c2C)NC1=O'	'C=C=c1c(C=C(C)C)nc(=Cc2ccc(CC3NC(=O)C(C)=C3CC)[nH]2)c(CCC(=O)O)c1C'
3375	679.552	2.41	C39H74N3O6	'CCCCCCCC=CCCCCCCCC(O)C(CCCCCCCCCCC(=O)O)OC(=O)CCCCCCCCCCC(=O)O'	'CCCCCC=CCC=CCC=CCCCCCCC(=O)[N+](C)(C)CCOC(=O)CCCC=CCC=CCC=CCC=CCCCCCO'	'CC=CC(O)C(OC(=O)C=CCCCC)C(OC(=O)CCCCCCCCCCCCCCC)C(C)(CCCC(O)CC)CC(O)CC'	'CCCCCCCCCCCCCCCCCCCC(=O)NCCCCCNC(=O)CCCCC1c2[nH]c3ccc(O)cc3c2CCN1C'	'CCCCCCC=CCCCCCCCCCC(=O)OC1CCC2(C)C(=CCC3C2CCC2C(C)(CCCC(C)=CSC)CCC32C)C1'
3380	442.036	13.776	C11H19N5O8P2S	'O=C(Nc1ncnc2c1ncn2C1OC(COP(=O)(O)O)C(O)C1O)C(F)(F)F'	'CC(C)CN(CC(O)C(=O)O)S(=O)(=O)C(F)(F)C(F)(F)C(F)(F)C(F)(F)F'	'CN(C)Cc1ccc(C[n+]2csc(COP(=O)(O)OP(=O)(O)O)c2CO)o1'	'O=C(NC1C(O)CC(O)(C(=O)O)OC1C(O)C(O)COP(=O)(O)O)C(F)(F)F'	'CCN(CC(=O)O)S(=O)(=O)C(F)(F)C(F)(F)C(F)(F)C(F)(F)c1ccccc1'
3541	442.339	4.147	C28H47N2S	'C[N+](C)(C)CCOC(=O)CCCCCCCCCCCCCCCC(=O)NCC(=O)O'	'CCCCCCCCCCCCCCC(=O)OC(CC(=O)NCC(=O)O)C[N+](C)(C)C'	'CCCCCCCCCCCCCC(=O)OC(CCC(=O)NCC(=O)O)C[N+](C)(C)C'	'CCCCCCCCCCCCCCCCCC(=O)NC(CCCC[N+](=O)O)C(=O)O'	'C[N+](C)(C)CC(CC(=O)O)OC(=O)CCCCCCCCCCCCCCCC(N)=O'
3676	304.956	13.44	C5H7O13P	'O=C(O)C(O)C(F)(F)C(F)(F)C(F)(F)S(=O)(=O)O'	'O=C(O)C(F)(F)C(O)C(F)(F)C(F)(F)S(=O)(=O)O'	'O=C(O)C1OC(OP(O)(=S)S)C(O)C(O)C1O'	'O=C(O)CCS(=O)c1nc2cc(Cl)c(Cl)cc2[nH]1'	'O=C(O)c1cc(=O)c2[nH]c3ccc(Br)cc3c2[nH]1'
3719	197.022	13.545	C5H11O6P	'OC1OC(CCl)C(O)C(O)C1O'	'CC(C)(COP(=O)(O)O)C(=O)O'	'OCC1OC(O)C(O)C(O)C1Cl'	'OCC1(O)OC(CCl)C(O)C1O'	'CCOP(=O)(O)OC(C)C(=O)O'
3736	505.343	4.073	C30H44N5O2	'C=CC1=C(C)C(=O)NC1=Cc1[nH]c(CCCCCCCC=CCC=CCCCC)c(CCC(=O)O)c1C'	'CCCCCCCCC=CCCCCCCCCCC(=O)OCOS(=O)(=O)OCC[N+](C)(C)C'	'CCCCCC=CCC=CCC=CCCCCCCCC(=O)NC(Cc1c[nH]c2ccccc12)C(=O)O'	'CCCCCCCCCCCCCCCC=CC(O)C(COP(=O)(O)O)NC(=O)C(N)C(C)C'	'C=CC1=C(C)C(=Cc2[nH]c(CCCCCCCC=CCC=CCCCC)c(CCC(=O)O)c2C)NC1=O'
3802	341.122	13.758	C12H18N6O6	'NC(CCc1c[n+](CC(=O)O)cc(O)c1CC(N)C(=O)O)C(=O)O'	'NC(=O)c1cc(CC(N)C(=O)O)c[n+](C2OC(CO)C(O)C2O)c1'	'NC(CCc1cc(CC(N)C(=O)O)c(O)c[n+]1CC(=O)O)C(=O)O'	'NC(CCC(=O)C[n+]1cc(O)c(CC(N)C(=O)O)c(O)c1)C(=O)O'	'NC(Cc1c(O)c[n+](CC(N)C(=O)O)cc1CCC(=O)O)C(=O)O'
3825	446.152	13.751	C15H29NO14	'NC(=O)c1ccc[n+](C2OC(COC3OC(CO)C(O)C(O)C3O)C(O)C(O)C2O)c1'	'NC(=O)c1ccc[n+](C2OC(CO)C(OC3OC(CO)C(O)C(O)C3O)C(O)C2O)c1'	'NC(=O)c1ccc[n+](C2OC(CO)C(O)C(O)C2OC2OC(CO)C(O)C(O)C2O)c1'	'NC(=O)c1ccc[n+](C2OC(CO)C(O)C(OC3OC(CO)C(O)C(O)C3O)C2O)c1'	'NCCCCC(NC(=O)C1CCCN1C(=O)C1CSSCC(N)C(=O)N1)C(=O)O'
3852	216.037	11.82	C5H7N5O5	'NC(=O)ONC(=O)NC1NC(=O)NC1=O'	'CN(C)CC[SH](C)(=O)S(=O)(=O)O'	'NC(=O)CCC1CS[PH]2=NC=CN12'	'CCO[PH](=S)c1cnc(C)nc1N'	'NCCSCc1cnc(N)c(Cl)c1'
3906	251.004	13.363	C5H6N3O9	'Cc1ccc(Oc2ccc(Cl)cc2Cl)cc1'	'Clc1ccc(OCc2ccccc2)c(Cl)c1'	'Cc1ccccc1Oc1ccc(Cl)cc1Cl'	'Cc1cccc(Oc2ccc(Cl)cc2Cl)c1'	'O=S(=O)(O)C(F)(F)C(O)C(O)C(O)CO'
3981	578.313	6.99	C26H49N3O9S	'CC(CCC(=O)NCC(=O)O)C1CCC2C3CC=C4CC(OC(=O)c5ccccc5C(=O)O)CCC4(C)C3CCC12C'	'CCCCCC=CCC=CC=CC=CC=CC(SCC(NC(C)=O)C(O)CCCC(=O)O)C(O)CCCC(=O)O'	'CCCCCC=CCC=CC=CC=CC(SCC(NC(=O)CCC(O)C(=O)O)C(=O)O)C(O)C=CCCCCC'	'CCCCCCCCCCCCCC(O)C(O)C(O)SCC(NC(=O)CCC(N)C(=O)O)C(=O)NCC(=O)O'	'CSCCC(NC(=O)CNC(=O)C(Cc1ccccc1)NC(=O)C(CCCCN)NC(=O)C(N)C(C)C)C(N)=O'
3993	857.375	2.531	C52H60O7P2	'CCC(C)C1NC(=O)C(N)CSSCC(C(=O)N2CCCC2C(=O)NC(CCCCN)C(=O)NCC(N)=O)NC(=O)C(CC(N)=O)NC(=O)C(CCC(N)=O)NC1=O'	'CCC(C)C1NC(=O)C(N)CSSCC(C(=O)N2CCCC2C(=O)NC(CCCCN)C(=O)NCC(N)=O)NC(=O)C(CC(=N)O)NC(=O)C(CCC(N)=O)NC1=O'	'CC(C)CC1NC(=O)C(N)CSSCC(C(=O)N2CCCC2C(=O)NC(CCCCN)C(=O)NCC(N)=O)NC(=O)C(CC(N)=O)NC(=O)C(CCC(N)=O)NC1=O'	'CC(C)CC(NC(=O)C1CCCN1C(=O)C1CSSCC(N)C(=O)NC(CCC(N)=O)C(=O)NC(CC(N)=O)C(=O)N1)C(=O)NC(CCCCN)C(=O)NCC(N)=O'	'CCC(C)C1NC(=O)C(N)CSSCC(C(=O)N2CCCC2C(=O)NC(CCCCN)C(=O)NCC(N)=O)NC(=O)C(CC(=N)O)NC(=O)C(CCC(=N)O)NC1=O'
4008	320.93	13.46	C5H10NO7P2S2	'O=S(=O)(O)c1cc2c(S(=O)(=O)O)cccc2cc1Cl'	'O=S(=O)(O)c1cc2cccc(S(=O)(=O)O)c2cc1Cl'	'O=S(=O)(O)c1cc(Cl)cc2c(S(=O)(=O)O)cccc12'	'O=S(=O)(O)c1cccc2cc(Cl)cc(S(=O)(=O)O)c12'	'O=C(O)C1=Cc2cc(Cl)c(S(=O)(=O)O)cc2S(=O)C1'
4014	367.091	11.885	C12H21N2O9P	'O=C(O)CCc1cn(C2OC(CO)C(O)C2O)c2nc(=O)[nH]c(=O)c-2n1'	'CC(=O)c1c(C(=O)O)c2c(=O)[nH]c(N)nc2n1C1OC(CO)C(O)C1O'	'NC(=O)C1CC=CN(C2OC(COP(=O)(O)O)C(O)C(O)C2O)C1'	'CC(=O)NC1CC=CN(C2OC(COP(=O)(O)O)C(O)C2O)C1O'	'Nc1ncnc2[nH]cc(CC(=O)OC3OC(C(=O)O)C(O)C(O)C3O)c12'
4050	551.505	2.428	C35H68O4	'CCCCCCCCCCCCCCCCCC(=O)OCOC(=O)CCCCCCCCCCCCCCC'	'CCCCCCCCCCCCCCCCCCCCC(=O)OC(CCCCCCCCCCC)CC(=O)O'	'CCCCCCCCCCCCCCCCCCC(=O)OC(CCCCCCCCCCCCC)CC(=O)O'	'CCCCCCCCCCCCCCCCCCC(CC(=O)O)OC(=O)CCCCCCCCCCCCC'	'CCCCCCCCCCCCCCCC(=O)OCC(C)OC(=O)CCCCCCCCCCCCCCC'
4148	469.023	13.755	C12H18N5O9P2S	'NC(=O)c1cccc(C(O)C(F)(F)C(F)(F)C(F)(F)C(F)(F)C(F)(F)C(F)(F)F)n1'	'Cc1nc(N)c(C[n+]2csc(CCOP(=O)(O)OP(=O)(O)O)c2C(=O)O)c(N)n1'	'O=S(=O)(O)NC1C(O)OC(COS(=O)(=O)O)C(Oc2cc3[nH]ccc3cc2O)C1O'	'O=C(O)C1OCC(Oc2cc3[nH]c(O)nc3cc2Oc2ccc(Cl)cc2Cl)C(O)C1O'	'O=C(O)C1OC(Oc2cc3nc[nH]c3cc2Oc2ccc(Cl)cc2Cl)C(O)C(O)C1O'
4158	651.518	2.375	C37H70N3O6	'CCCCCCCCCCCCCCCCCC(=O)OCC(CC(=O)C(=O)O)OC(=O)CCCCCCCCCCCCCCC'	'CCCCCCCCCCCCCCCC=CC(O)C(CCCCCCCCCCCCC)OC1=C(C(=O)O)C(O)C(O)C(C)O1'	'CCCCCCCCCCCC(CCCCCCC=CCC=CCCO)OC(CCC(C)=O)C(O)CCCC(O)CCCC(=O)O'	'CCCCCCCCCCCCCCC=CC(=O)OC1OC(C(=O)O)C(OCCCCCCCCCCCCCCCC)CC1O'	'CCCCCCCCCCCC(CCCCCCCCC(=O)O)OC(=O)CCCCCCCCCCCCCCC(=O)OC(C)=O'
4184	722.489	3.015	C41H72O8P	'CN1CCN(CC2N(CCCCNC(=N)N)CCN2CC(Cc2ccccc2)CN2CC(O)C(Cc3ccccc3)NC2=O)C(Cc2ccccc2)C1'	'CCCCCCCCCCCCCCCC(=O)NC(CCCCCCCCCCCCC)CC(=O)Nc1ccn(C2OP(=O)(O)OC3OC32)c1'	'CCCCCCCCCCCCCCCCCCCC(=O)NC(CCCCNC(=O)CCCCC1SCC2NC(=O)NC21)C(=O)NCC(=O)O'	'CCCCCCCCCCCCCCCC(=O)NC(CCCCNC(=O)CCCCCNC(=O)CCCCC1SCC2NC(=O)NC21)C(=O)O'	'CCC(C)C(NC(=O)C(CCC(N)=O)NC(=O)C1CCCN1C(=O)C(N)CCCNC(=N)N)C(=O)NC(CCCN=C(N)N)CCCNC(=N)N'
4186	510.359	4.108	C32H49NO4	'CCCCCCCCCCCCCCCCCCCC(O)C(N)COP(=O)(O)OCC(O)CO'	'O=C(O)CCCC=CCC=CCC=CCC=CCC=CCC=CCC=CCCCCCC(=O)NCCO'	'CCCCCC=CCC=CCC=CCCCCCCCC(=O)NCCOc1ccc(CCC(=O)O)cc1'	'CCCC(O)CCC=CCC=CCC=CCC=CCC=CCC=CCC=CCCCC(=O)NCC(=O)O'	'CCCCCCCCCCCC(O)CCCCCCCCCC(O)C(O)C(N)COP(=O)(O)O'
4197	159.055	11.201	C7H6N5	'Cc1ccc2c(c1)C(=O)N[N+]=C2'	'NC1=Cc2cc(O)ccc2C=[N+]1'	'NC1=Cc2cccc(O)c2[N+]=C1'	'NCC(F)(F)C(F)(F)CN'	'CC(=O)C1=CC2=C[N+]=C(C=C2)N1'
4220	180.041	7.767	C7H7N3O3	'O=C(O)CNC(=O)c1cnccn1'	'O=C(O)CNC(=O)c1ccncn1'	'O=C(O)CNC(=O)c1cccnn1'	'O=c1[nH]c(=O)c2c(CO)c[nH]c2[nH]1'	'CN1C(=O)C(=O)c2c1[nH]c(=O)n2C'
4301	715.512	3.003	C38H72N2O10	'CCCCCCCCCCCCCCCC(=O)NC1C(O)OC(CO)C(O)C1OC(NC(=O)CC(O)CCCCCCCCCCC)C(=O)O'	'CCCCCC=CCC=CC=CC=CC(SCC(NC(=O)CCCCCCCC=CCCCCCC)C(=O)NCC(=O)O)C(O)CCCCC'	'CCCCCCC=CCCCCCCCC(=O)OC(COP(=O)(O)OCC[N+](C)=O)C(O)CCCCCCCC=CCCCCCCCC'	'CCCCCCC=CCCCCCCCC(=O)OC(COP(=O)(O)OCC[N+](C)(C)C)OC(=O)C=CCCCCCCCCCCCCC'	'CCCCCCCCCCCC=CC(O)C(CNCC(=O)O)OC1OC(CO)C(O)C(O)C1NC(=O)CC(O)CCCCCCCCCCC'
4304	207.03	12.021	C10H8O5	'O=C(O)C(=O)CC(=O)c1ccccc1O'	'O=C(O)C(=O)CC(=O)c1cccc(O)c1'	'O=C(O)C(=O)CC(=O)c1ccc(O)cc1'	'CC(=O)OC(=O)c1ccccc1C(=O)O'	'O=C(O)CC(=O)c1ccccc1C(=O)O'
4323	578.31	3.021	C26H49N3O9S	'CC(C)(C(=O)O)c1ccc(C(CCCN2CCC(C(O)(c3ccccc3)c3ccccc3)CC2)c2ccc(F)cc2)cc1'	'CC(C)(C(=O)O)c1ccc(C(O)CCCN2CCC(C(c3ccccc3)(c3ccccc3)c3ccc(F)cc3)CC2)cc1'	'NC(N)=NCCCCC(N)C(=O)NC(Cc1ccccc1)C(=O)N1CCCC1C(=O)NC(Cc1ccccc1)C(=O)O'	'CC(C)CC1NC(=O)C(Cc2ccccc2)NC(=O)C(Cc2ccc(O)cc2)NC(=O)C(CCCNC(=N)N)NC1=O'	'N=C(N)NCCCCC(N)C(=O)NC(Cc1ccccc1)C(=O)N1CCCC1C(=O)NC(Cc1ccccc1)C(=O)O'
4335	556.317	7.075	C26H47N5O6S	'CSCCC(NC(=O)C(CCCNC(=N)N)NC(=O)C1CCCN1C(=O)C(N)CCCNC(=N)N)C(N)=O'	'CC(=O)N1CCN(c2ccc(OCC(O)CCN3CCC(C(O)(c4ccccc4)c4ccccc4)CC3)cc2)CC1'	'CSCCC(NC(=O)C1CCCN1C(=O)C(CCCNC(=N)N)NC(=O)C(N)CCCNC(=N)N)C(N)=O'	'C=CC1=C(C)C(CC2NC(=O)C(CC)=C2C)=NC1=CC1=C(CCC(=O)O)C(C)=C(CC2NC(=O)C(CC)=C2C)CC1'	'CCC1=C(C)C(CC2NC(=O)C(CC)=C2C)=NC1=Cc1ccc(CC2NC(=O)C(C)=C2CC)c(C)c1CCC(=O)O'
4364	279.035	13.778	C7H10N3O9	'O=C(O)CC(=O)OC1OC(C(=O)O)C(O)C(O)C1O'	'O=CC(O)C(=O)OC1OC(C(=O)O)C(O)C(O)C1O'	'O=CC(OC1OC(C(=O)O)C(O)C(O)C1O)C(=O)O'	'O=C(O)CC(=O)OC1C(C(=O)O)OC(O)C(O)C1O'	'O=C(O)CC(CC(O)(CC(=O)O)C(=O)O)OC(=O)O'
4370	473.162	13.758	C16H30N2O14	'OC1(c2ccc(Cl)cc2)CCN(CCC(c2ccccc2)(c2cccnc2)C(F)(F)F)CC1'	'O=C(O)C(Cc1ccc(O)cc1)N1CCC(=C2c3ccc(Cl)cc3CCc3cccnc32)CC1'	'N=C(NCCCCCCNC(=N)NC(=N)NS(=O)(=O)O)NC(=N)Nc1ccc(Cl)cc1'	'CSCCNc1nc(NCCCCS(C)=O)nc2c1ncn2C1OC(CO)C(O)C1O'	'NC(CCC(O)C[n+]1cc(O)c(CC(N)C(=O)O)c(CC(O)(CC(=O)O)C(=O)O)c1)C(=O)O'
4377	560.476	2.441	C35H65N2OS	'CCCCCCCC(CCCCCCCCCCCCOC1OC(CO)C(O)C(O)C1O)NCC[N+](C)(C)C'	[ ]	[ ]	[ ]	[ ]
4409	321.242	2.476	C18H32N3O2	'CCCCCCCCCCCCCCCCC(=O)C(F)(F)F'	'CC(C)CC(N)C(=O)NC(Cc1ccc(O)cc1)C[N+](C)(C)C'	'CCC(C)C(N)C(=O)NC(Cc1ccc(O)cc1)C[N+](C)(C)C'	'CCC(CCCC(C)CCC1OCC(C)CC1C)C(F)(F)F'	'CCCCCCCCCCCCCCC(=O)C(C)C(F)(F)F'
4419	720.469	4.189	C40H67NO10	'CCC1NC(CC2NC(=O)C(CC)C2C)C(Cc2[nH]c(Cc3[nH]c(CC4NC(=O)C(C)C4CC)c(C)c3CCC(=O)O)c(CCC(=O)O)c2C)C1C'	'CCC1=C(C)C(=O)NC1Cc1[nH]c(Cc2[nH]c(CC3NC(=O)C(CC)C3C)c(C)c2CCCCCCCCC(N)CC(=O)O)c(CCC(=O)O)c1C'	'CCC1C(Cc2[nH]c(Cc3[nH]c(CC4C(CC)C(C)C(C)N4C4NC(=O)C(C)C4CC)c(C)c3CCC(=O)O)c(CCC(=O)O)c2C)NC(=O)C1C'	'CCc1nc[nH]c1Cc1[nH]c(Cc2[nH]c(CC3C(C)C(CC)C(C)C(CC)C3C)c(C)c2CCC(=O)O)c(CCC(=O)O)c1CCCC(N)C(=O)O'	'CCCCC=CC(O)C(CC)NC(=O)CCC(C)C1CCC2C3CCC4CC(OC5OC(C(=O)O)C(O)C(O)C5O)CCC4(C)C3CC(O)C12C'
4466	577.337	6.99	C25H55O12P	'CCC1=C(C)CNC1Cc1[nH]c(Cc2[nH]c(CC3NC(=O)C(C)=C3CC)c(C)c2CCC(=O)O)c(CCC(=O)O)c1C'	'CCC1=C(C)C(Cc2[nH]c(Cc3[nH]c(CC4NCC(C)=C4CC)c(C)c3CCC(=O)O)c(CCC(=O)O)c2C)NC1=O'	'CCC1=C(C)C(Cc2[nH]c(Cc3[nH]c(CC4NC(=O)C(C)=C4CC)c(C)c3CCCO)c(CCC(=O)O)c2C)NC1=O'	'CCC1=C(C)C(Cc2[nH]c(Cc3[nH]c(CC4NC(=O)C(C)=C4CC)c(C)c3CCC(=O)O)c(CC(C)O)c2C)NC1=O'	'CCC1=C(C)C(=O)NC1Cc1[nH]c(Cc2[nH]c(CC3NC(=O)C(CC)C3C)c(C)c2CCC(=O)O)c(CC(C)=O)c1C'
4482	343.113	13.758	C12H18N5O7	'COc1ccc2nc(S(=O)Cc3ccc(C)c(OC)c3C)[nH]c2c1'	'Cc1ncc(COC2OC(C(=O)O)C(O)C(O)C2O)c(CN)c1O'	'COc1ccc2cc(S(=O)Cc3ncc(C)c(OC)c3C)[nH]c2c1'	'COc1ccc2nc(S(=O)(=O)Cc3ccc(C(C)C)cc3)[nH]c2c1'	'COc1ccc2[nH]c(S(=O)Cc3ncc(C)c(OC)c3C)cc2c1'
4625	387.115	13.784	C12H18N7O8	'Nc1c(C(=O)NC(CCC(=O)O)C(=O)O)ncn1C1OC(CO)C(O)C1O'	'COC1C(O)C(CO)OC1n1cnc(C(=O)NC(CC(=O)O)C(=O)O)c1N'	'Nc1c(C(=O)NC(CC(=O)O)CC(=O)O)ncn1C1OC(CO)C(O)C1O'	'OCC1OC(OCOC2OC(C(O)O)C(O)C(O)C2O)C(O)C(O)C1O'	'O=CC(O)C(O)C(OCOC1OC(C(O)O)C(O)C(O)C1O)C(O)CO'
4644	165.031	4.083	C7H6N2O3	'NC(=O)c1cccc(C(=O)O)n1'	'NC(=O)c1cccnc1C(=O)O'	'NC(=O)c1ncccc1C(=O)O'	'NC(=O)c1ccc(C(=O)O)nc1'	'Oc1nc2c(O)ccc(O)c2[nH]1'
4698	242.052	11.797	C6H13NO9	'CN1CCC(c2ccc(Cl)c(Cl)c2)CC1'	'NC1CCC(c2ccc(Cl)c(Cl)c2)CC1'	'CNC1CCC(c2ccc(Cl)c(Cl)c2)C1'	'CN1CCCCC1c1ccc(Cl)c(Cl)c1'	'CN1CCC(c2ccc(Cl)cc2Cl)CC1'
4758	554.302	7.009	C26H45N5O6S	'C=CC1=C(C)C(=CC2=C(C)CC(=Cc3[nH]c(CC4NC(=O)C(C)=C4CC)c(C)c3C)C(CCC(=O)O)=C2C)NC1=O'	'C=CC1=C(C)C(=O)NC1=Cc1[nH]c(C=C2C(C=C)=C(C)C(CC3NC(=O)C(CC)=C3C)C2C)c(C)c1CCC(=O)O'	'CCCCCC=CC=CC=CC(SCC(NC(=O)C(N)CCCNC(=N)N)C(=O)O)C(O)CCCC(=O)O'	'C=CC1=C(C)C(=O)NC1=Cc1cc(C)c(Cc2[nH]c(CC3NC(=O)C(C)=C3CC)c(C)c2C)c(CCC(=O)O)c1C'	'C=CC1=C(C)C(=O)NC1=CC1=C(C)C(=Cc2[nH]c(CC3NC(=O)C(C)=C3CC)c(C)c2CCC(=O)O)C(CC)=C1C'
4785	487.178	13.758	C17H32N2O14	'Nc1ncnc2c1ncn2C1OC(COC2(O)CC(O)C(N)C(C(O)C(O)CO)O2)C(O)C1O'	'CC(C)CC(NC(=O)C1CCCN1C(=O)C1CSSCC(N)C(=O)N1)C(=O)NCC(N)=O'	'COc1cccc(C2(CCN3CCC(O)(c4ccc(Cl)cc4)CC3)OCc3cc(C#N)ccc32)c1'	'NC(CCC(O)C[n+]1cc(O)c(CC(N)C(=O)O)c(CCC(O)(CC(=O)O)C(=O)O)c1)C(=O)O'	'NC(CCc1c[n+](CC(O)CCC(N)C(=O)O)cc(O)c1CC(O)(CC(=O)O)C(=O)O)C(=O)O'
4831	561.489	2.391	C36H66O4	'CCCCCCC=CCCCCCCCC(=O)OCCOC(=O)CCCCCCCC=CCCCCCCCC'	'CCCCCCCCCCCCCCCCCCCCCCCCCCCCC(O)Cc1cc(O)c(O)c(O)c1'	'CCCCCCC=CCCCCCCCC(CC(=O)O)OC(=O)CCCCCCCC=CCCCCCCCC'	'CCCCCC=CCC=CCCCCCCCC(=O)OCCOC(=O)CCCCCCCCCCCCCCC'	'CCCCCCC=CCCCCCCCC(O)CC(=O)OC(=O)CCCCCCCC=CCCCCCCCC'
4834	547.169	11.877	C18H34N3O14S	'O=C1CCC(Cc2cc(O)c(OC3OC(COC4OC(CO)C(O)C(O)C4O)C(O)C(O)C3O)c(O)c2)O1'	'COc1cc(C=CC(=O)OC2OC(COC3OC(CO)C(O)C(O)C3O)C(O)C(O)C2O)cc(OC)c1O'	'O=C1CCC(Cc2cc(O)c(O)c(OC3OC(COC4OC(CO)C(O)C(O)C4O)C(O)C(O)C3O)c2)O1'	'CC1OC(OC2C(OC(=O)CCC(O)Cc3ccc(O)c(O)c3)OC(C(=O)O)C(O)C2O)C(O)C(O)C1O'	'O=C1CCC(Cc2cc(O)cc(OC3OC(COC4OC(C(O)O)C(O)C(O)C4O)C(O)C(O)C3O)c2)O1'
4910	739.512	4.115	C40H72N2O10	'CCCCCC=CCC=CCC=CCCC=CC=CC=CC(=O)SCC(NC(=O)CCC(N)C(=O)O)C(O)CCCCCCC=CCCCCCC'	'CCCCCCC=CCCCCCCCC(=O)NC(CSSCC(=O)NC(=O)CCCCCCCCCCCCCCCCCCC)C(=O)O'	'CCCCCCCCCCCC=CCC=CCC=CCCCC(=O)NC(=O)CCC(NCCOCCOCCOCCOCCOCCO)C(=O)O'	'CCCCCCCCCCCCCCCCCC(=O)NC1CC(NC(C)=O)C(O)CC1OC(OC1OC(CCC(=O)O)C(C)C(CC)C1C)C(=O)O'	'CCCCCCCCC=CCCCCCCC(=O)NCC(=O)OC1C(O)C(O)C(O)C(C(=O)O)C1NC(=O)CC(O)CCCCCCCCCCC'
4915	337.123	4.115	C16H22N2O4S	'CSCCC(NC(=O)C(Cc1ccccc1)NC(C)=O)C(=O)O'	'CSCCC(NC(C)=O)C(=O)NC(Cc1ccccc1)C(=O)O'	'CSCCC(NC(C)=O)C(O)=NC(Cc1ccccc1)C(=O)O'	'COc1ccc(C2SN(CCN(C)C)C(=O)C2OC(C)=O)cc1'	'COc1ccc(C2SCC(=O)N2CCCCC(N)C(=O)O)cc1'
4919	715.512	4.115	C38H72N2O10	'CCCCCCCCCCCCCCCC(=O)NC1C(O)OC(CO)C(O)C1OC(NC(=O)CC(O)CCCCCCCCCCC)C(=O)O'	'CCCCCC=CCC=CC=CC=CC(SCC(NC(=O)CCCCCCCC=CCCCCCC)C(=O)NCC(=O)O)C(O)CCCCC'	'CCCCCCCCCCCC=CC(O)C(CNCC(=O)O)OC1OC(CO)C(O)C(O)C1NC(=O)CC(O)CCCCCCCCCCC'	'CCCCCC=CCC=CC=CC=CC(SCC(NC(=O)CCCCCCCCCCCCC)C(=O)NCC(=O)O)C(O)C=CCCCCC'	'CCCCCCCCCCCCCC(=O)NC1C(OC(=O)CC(O)CCCCCCCCCCC)OC(C(O)C(O)CO)C(NC(C)=O)C1O'
4922	754.584	4.127	C43H81NO9	'CCCCCCCCCCCCC=CC(O)C(COC1OC(C(=O)O)C(O)C(O)C1O)NC(=O)CCCCCCCCCCCCCCCCCCC'	'CCCCCCCCCCCCCC=CC(O)C(COC1OC(C(=O)O)C(O)C(O)C1O)NC(=O)CCCCCCCCCCCCCCCCCC'	'CCCCCCCC=CCCCCCCCC(O)C(COC1OC(C(=O)O)C(O)C(O)C1O)NC(=O)CCCCCCCCCCCCCCCCC'	'CCCCCCCCCCCC=CC(O)C(COC1OC(C(O)C=O)C(O)C(O)C1O)NC(=O)CCCCCCCCCCCCCCCCCCC'	'CCCCCCCCCCCCCCC=CC(O)C(COC1OC(C(=O)O)C(O)C(O)C1O)NC(=O)CCCCCCCCCCCCCCCCC'

## Sheet: IO
Index	mz	rt	formula	SMILES1	SMILES2	SMILES3	SMILES4	SMILES5
1534	372.312	4.109	C21H43NO4	'CCCCCCCCCCCCCCC(=O)NCCOCCOCCO'	'CCCCCCCCCCCCCCCCCC(O)C(O)C(N)C(=O)O'	'CCCCCCCC=CCCCCCCCC(O)C(O)C(O)C(N)CO'	'NC(CO)C(O)CCCCCCCCCCCCCCCCCC(=O)O'	'CCCCCCCCCCCCCCCCC(O)C(O)CC(N)C(=O)O'
1773	238.985	11.88	C4H6N3O7S	'O=S(=O)(S)Oc1cccc2ccccc12'	'O=S(=O)(O)Sc1cccc2ccccc12'	'O=S(=O)(S)Oc1ccc2ccccc2c1'	'O=S(=O)(O)Sc1ccc2ccccc2c1'	'O=S(O)(=S)Oc1cccc2ccccc12'
1811	196.011	3.76	C5H3N5O4	'CCN(CC)C(=S)S(=O)(=O)O'	'CS(=O)SCCC(N)C(=O)O'	'NC(CSSCCO)C(=O)O'	'CS(=O)CSCC(N)C(=O)O'	'CSS(=O)CCC(N)C(=O)O'
1815	195.014	7.062	C3H6N3O7	'O=C(O)C(O)C(O)C(O)(O)C(=O)O'	'O=C(O)C(O)C(O)C(O)C(=O)OO'	'O=C(O)C(O)C(O)(O)C(O)C(=O)O'	'O=C(O)C(O)C(O)C(OO)C(=O)O'	'O=C(O)C(O)C(OO)C(O)C(=O)O'
1903	158.994	4.154	C5H4O6	'O=C(O)C=C(C(=O)O)C(=O)O'	'O=C(O)C(=O)CC(=O)C(=O)O'	'O=C1OC(C(=O)O)C(O)=C1O'	'O=C(O)CC(=O)C(=O)C(=O)O'	'O=C1CC(O)(C(=O)O)OC1=O'
1949	266.985	11.93	C6H9N2O6PS	'O=C(O)C(Cc1c[nH]c(=S)[nH]1)OP(=O)(O)O'	'NC(C(=O)O)c1csc(COP(=O)(O)O)n1'	'O=C(O)c1cc(=O)c2cccc(OS(=O)[O-])c2[nH]1'	'NC(C(=O)O)c1nc(COP(=O)(O)O)cs1'	'O=C(O)c1ccc[n+](-c2ccc(Cl)cc2Cl)c1'
1993	136.964	13.513	C2H3O5P	'O=C(O)C(Cl)C(=O)O'	'O=C1COP(=O)(O)O1'	'O=P1(O)OC2OC2O1'	'O=CC(=O)P(=O)(O)O'	'O=C(O)C(O)C(=O)Cl'
2040	197.055	11.124	C6H8N5O3	'C[N+](C)(C)CCSS(C)(=O)=O'	'NC(=O)NCCCC(=O)C(F)(F)F'	'CN(CCCC(=O)C(F)(F)F)N=O'	'NC(=O)N1CCC(O)(C(F)(F)F)C1'	'NC(=O)CCC(N)C(=O)C(F)(F)F'
2065	476.182	4.078	C18H31N5O8S	'C=CC1=C(C)C(=CC2=NC(=Cc3[nH]c(C=O)c(C)c3CCC(=O)O)C(CCC(=O)O)=C2C)NC1=O'	'CC1=C(CC(=O)O)c2cc3[nH]c(cc4[nH]c(cc1n2)c(CCC(=O)O)c4C)c(CCC(=O)O)c3C'	'CC1=C(CCC(=O)O)c2cc3[nH]c(cc4[nH]c(cc1n2)c(CCC(=O)O)c4C)c(CC(=O)O)c3C'	'C=CC1=C(C)C(=O)NC1=Cc1[nH]c(C=C2NC(=O)C(C=C)=C2CCC(=O)O)c(CCC(=O)O)c1C'	'CC1=C(CCC(=O)O)C2=Cc3[nH]c(c(CCC(=O)O)c3C)C=C3N=C(C1=N2)C(CCC(=O)O)=C3C'
2078	350.017	13.411	C10H12N2O10P	'N=C(N)NC1OC(COP(=O)(O)OP(=O)(O)O)C(O)C1O'	'N=C(NC1OC(COP(=O)(O)O)C(O)C1O)NP(=O)(O)O'	'COc1ccc(C2Sc3cc(S(=O)(=O)O)ccc3NC2=O)cc1'	'NC(N)=NC1OC(COP(=O)(O)OP(=O)(O)O)C(O)C1O'	'O=S(Cc1ccccc1)c1cc2ccc(OS(=O)(=O)O)cc2[nH]1'
2232	201.039	11.982	C6H8N3O5	'CC(O)C(O)C(O)C(=O)C(F)(F)F'	'OCC1OC(C(F)(F)F)C(O)C1O'	'O=C(CC(O)C(O)CO)C(F)(F)F'	'OC1COC(C(F)(F)F)C(O)C1O'	'OC1COC(O)(C(F)(F)F)CC1O'
2269	245.002	11.878	C4H8NO11	'O=c1oc2ccc(Cl)cc2c2ccc(O)cc12'	'O=c1oc2cc(Cl)ccc2c2ccc(O)cc12'	'O=c1oc2cc(O)ccc2c2ccc(Cl)cc12'	'O=c1oc2cc(O)ccc2c2cc(Cl)ccc12'	'O=c1oc2ccc(Cl)cc2c2cc(O)ccc12'
2278	207.03	11.233	C10H8O5	'O=C(O)C(=O)CC(=O)c1ccccc1O'	'O=C(O)C(=O)CC(=O)c1cccc(O)c1'	'O=C(O)C(=O)CC(=O)c1ccc(O)cc1'	'CC(=O)OC(=O)c1ccccc1C(=O)O'	'O=C(O)CC(=O)c1ccccc1C(=O)O'
2308	436.247	7.08	C20H40NO7P	'CCCCCCC=CCCCCCCCC(=O)NC(COP(=O)(O)O)C(O)CO'	'CCCCCCC=CCCCCCCCC(=O)NC(CO)C(O)COP(=O)(O)O'	'CCCCCCCCCCCCCCCCC(=O)NC(COP(=O)(O)O)C(=O)O'	'CCCCCCCCCCCCC=CC(=O)C(N)COP(=O)(O)OCC(O)CO'	'CCCCCCCC=CCCCCCCCC(O)C(O)C(N)C(=O)OP(=O)(O)O'
2312	356.317	2.795	C21H43NO3	'CCCCCCCCCCCCCCCCCC(=O)C(O)C(N)CO'	'CCCCCCCCCCCCCCCC=CC(O)C(O)C(N)CO'	'CCCCCCCCCCCCCCCCCC(O)C(=O)NCCO'	'CCCCCCCCC=CCCCCCCCC(O)C(O)C(N)CO'	'CCCCCCCCCCCCCCCC=CC(O)C(N)C(O)CO'
2409	462.262	7.068	C22H42NO7P	'CCCCCCCCCC=CCCCCCCCC(=O)NC(COP(=O)(O)O)C(=O)O'	'CCCCCCC=CCCCCCCCCCCC(=O)NC(COP(=O)(O)O)C(=O)O'	'CCCCCCCCC=CCCCCCCCCC(=O)NC(COP(=O)(O)O)C(=O)O'	'CCCCCCCC=CCCCCCCCCCC(=O)NC(COP(=O)(O)O)C(=O)O'	'CCCCCCCCC=CCCCCCCCC(=O)NC(C(=O)O)C(C)OP(=O)(O)O'
2425	242.052	11.878	C6H13NO9	'CN1CCC(c2ccc(Cl)c(Cl)c2)CC1'	'NC1CCC(c2ccc(Cl)c(Cl)c2)CC1'	'CNC1CCC(c2ccc(Cl)c(Cl)c2)C1'	'CN1CCCCC1c1ccc(Cl)c(Cl)c1'	'CN1CCC(c2ccc(Cl)cc2Cl)CC1'
2431	251.963	14.106	C4H5N4O5S2	'Nc1ccc(S(=O)(=O)O)cc1S(=O)(=O)O'	'NS(=O)(=O)c1ccc(OS(=O)(=O)O)cc1'	'Nc1ccc(OS(=O)(=O)O)cc1S(=O)O'	'NS(=O)(=O)c1ccccc1OS(=O)(=O)O'	'Nc1ccc(S(=O)O)cc1OS(=O)(=O)O'
2486	425.302	4.154	C23H42N2O5	'CCCCCCCCC=CCCCCCCCC(=O)NC(CO)C(=O)NCC(=O)O'	'CCCCCCCC=CCCCCCCCC(NC(=O)CCC(N)C(=O)O)C(=O)O'	'CCCCCCCCCCCCCC=CC(=O)C(CO)NC(=O)CCC(N)C(=O)O'	'CCCCCCC=CCCCCCCCCCC(=O)NC(CO)C(=O)NCC(=O)O'	'CCCCCCC=CCCCCCCCC(=O)NC(CCCC(N)C(=O)O)C(=O)O'
2514	335.063	13.84	C9H15N5O7P	'NC(=O)C1=CN(C2OC(COP(=O)(O)O)C(O)C2O)C=CC1'	'CCOP(=O)(O)OCC1OC(n2ccc(=O)[nH]c2=O)CC1O'	'Cc1cn(C2CC(O)C(COP(=O)(O)O)O2)c(=O)n(C)c1=O'	'NC(=O)C1=CN(C2OC(CO)C(OP(=O)(O)O)C2O)C=CC1'	'NC(=O)C1=CN(C2C(O)OC(COP(=O)(O)O)C2O)C=CC1'
2575	372.312	2.969	C21H43NO4	'CCCCCCCCCCCCCCC(=O)NCCOCCOCCO'	'CCCCCCCCCCCCCCCCCC(O)C(O)C(N)C(=O)O'	'CCCCCCCC=CCCCCCCCC(O)C(O)C(O)C(N)CO'	'NC(CO)C(O)CCCCCCCCCCCCCCCCCC(=O)O'	'CCCCCCCCCCCCCCCCC(O)C(O)CC(N)C(=O)O'
2594	249	12.11	C7H10N2O4S2	'NC(CSC1=NC(C(=O)O)CS1)C(=O)O'	'CC(C)c1ccc(Cl)cc1OS(=O)(=O)O'	'CC(C)c1cc(Cl)ccc1OS(=O)(=O)O'	'Cc1c(C=O)csc1CCOP(=O)(O)O'	'NC(CSCC(N=C=S)C(=O)O)C(=O)O'
2602	611.429	4.096	C36H58N3O5	'CC(C)CCCC(C)C1CCC2C3CCC4CC(OC(=O)CCC(O)Cc5ccc(O)c(O)c5)CCC4(C)C3C(O)CC12C'	'CCCCCCCCCCCCCCCC1C(CCCCCCC(=O)NC2OC(CO)C(O)C(O)C2O)C2OC(=O)NC12'	'CC1CCC2C3CC4C5C6CCC(C)(OC(=O)C(C)(OC(=O)C(C)C)C(C)C)C6(C)CCC5(C)C4(C)CCC23CC(=O)OC1'	'CCCCCCCCCCCCCCCCCCCC(O)C1(c2ccc(O)cc2)OC(Cc2cccc(O)c2)C(O)C1CO'	'CCCCCCCCCCCCCCCCCCCCCCCC1(O)Cc2c(O)cc(O)cc2OC1c1ccc(O)c(O)c1'
2762	532.222	7.08	C23H33N8O5S	'N=C(NCCCCNCCCNC(=N)NC(=N)Nc1ccc(Cl)cc1)NC(=N)Nc1ccc(Cl)cc1'	'O=C(Cc1ccc(O)cc1)NC(Cc1cnc[nH]1)C(=O)N1CCCC1C(=O)NC(Cc1ccccc1)C(=O)O'	'NC(CCCc1c(CCC(N)C(=O)O)c[n+](CCCCS(=O)(=O)O)cc1CCC(N)C(=O)O)C(=O)O'	'NC(CCCC[n+]1cc(CCC(N)C(=O)O)c(CCCS(=O)(=O)O)c(CCC(N)C(=O)O)c1)C(=O)O'	'CC(C)(C)C(CCCN1CCC(C(O)(c2ccccc2)c2ccccc2)CC1)c1ccc(Br)cc1'
2901	221.004	13.052	C4H8N5O2S2	'Cc1ccsc1CCOP(=O)(O)O'	'Cc1cscc1CCOP(=O)(O)O'	'Cc1ccc(CCOP(=O)(O)O)s1'	'O=P(O)(O)OCCCc1cccs1'	'Cc1csc(CCOP(=O)(O)O)c1'
2918	199.071	13.175	C6H10N5O3	'CN(CCCC(O)C(F)(F)F)N=O'	'CC(O)C(NC(=O)CN)C(F)(F)F'	'CC(O)C(N=C(O)CN)C(F)(F)F'	'NC(CCC(N)C(F)(F)F)C(=O)O'	'C[N+](C)(C)CCS[SH](C)(=O)O'
2919	488.279	7.08	C24H44NO7P	'CC(O)C(O)c1ccc(C(O)CCCN2CCC(C(O)(c3ccccc3)c3ccccc3)CC2)cc1'	'CCCCCCCCCCCCCSCC(NC(=O)CCC(N)C(=O)O)C(=O)NCC(=O)O'	'CC(O)(CO)c1ccc(C(O)CCCN2CCC(C(O)(c3ccccc3)c3ccccc3)CC2)cc1'	'CSCCC(NC(=O)C(N)CCCNC(=N)N)C(=O)NC(CCCCN)C(=O)NCC(N)=O'	'OCCC(O)c1ccc(C(O)CCCN2CCC(C(O)(c3ccccc3)c3ccccc3)CC2)cc1'
2971	663.106	13.806	C14H26N12O15P2	'Nc1nc2c(ncn2CC(O)C(O)COP(=O)(O)OP(=O)(O)OCC2OC(n3cnc4c(N)ncnc43)C(O)C2O)c(=O)[nH]1'	'Nc1nc2c(ncn2C2OC(COP(=O)(O)OP(=O)(O)OCC3OC(n4cnc5c(N)ncnc54)C(O)C3O)C(O)C2O)[nH]1'	'Nc1[nH]c(=O)nc2c1ncn2CC(O)C(O)COP(=O)(O)OP(=O)(O)OCC1OC(n2cnc3c(N)ncnc32)C(O)C1O'	'Nc1nc2c(ncn2C2OC(COP(=O)(O)OP(=O)(O)OCC(O)C(O)Cn3cnc4c(N)ncnc43)C(O)C2O)c(=O)[nH]1'	'Nc1ncnc2c1ncn2C(O)C(O)C(O)COP(=O)(O)OP(=O)(O)OCC1OC(n2cnc3c(N)ncnc32)C(O)C1O'
3016	580.327	7.08	C26H51N3O9S	'CC(C)CC(NC(=O)C(Cc1ccccc1)NC(=O)C(Cc1ccccc1)NC(=O)C(N)CCCNC(=N)N)C(=O)O'	'CC(C)CC(NC(=O)C(Cc1ccccc1)NC(=O)C(Cc1ccccc1)NC(=O)C(N)CCCN=C(N)N)C(=O)O'	'CCC(C)C(NC(=O)C(N)CCCNC(=N)N)C(=O)NC(Cc1ccccc1)C(=O)NC(Cc1ccccc1)C(=O)O'	'CCC(C)C(NC(=O)C(Cc1ccccc1)NC(=O)C(N)CCCNC(=N)N)C(=O)NC(Cc1ccccc1)C(=O)O'	'CC(C)CC(NC(=O)C(N)CCCNC(=N)N)C(=O)NC(Cc1ccccc1)C(=O)NC(Cc1ccccc1)C(=O)O'
3052	148.05	13.411	C5H5N6	'C[N+]([O-])([O-])CC(N)C(=O)O'	'CC(C)OC(=O)[N+](N)([O-])[O-]'	'CNC(=O)CC[N+]([O-])([O-])O'	'CC[N+]([O-])([O-])C(N)C(=O)O'	'Nc1ncn[n+]2nccnc12'
3064	580.327	3.082	C26H51N3O9S	'CC(C)CC(NC(=O)C(Cc1ccccc1)NC(=O)C(Cc1ccccc1)NC(=O)C(N)CCCNC(=N)N)C(=O)O'	'CC(C)CC(NC(=O)C(Cc1ccccc1)NC(=O)C(Cc1ccccc1)NC(=O)C(N)CCCN=C(N)N)C(=O)O'	'CCC(C)C(NC(=O)C(N)CCCNC(=N)N)C(=O)NC(Cc1ccccc1)C(=O)NC(Cc1ccccc1)C(=O)O'	'CCC(C)C(NC(=O)C(Cc1ccccc1)NC(=O)C(N)CCCNC(=N)N)C(=O)NC(Cc1ccccc1)C(=O)O'	'CC(C)CC(NC(=O)C(N)CCCNC(=N)N)C(=O)NC(Cc1ccccc1)C(=O)NC(Cc1ccccc1)C(=O)O'
3073	581.456	2.374	C36H60N3O3	'CCCCCCC=CCCCCCCCCCC(=O)OC1CCC2(C)C(=CCC3C2CCC2(C)C(C(=O)O)CCC32)C1'	'CCCCCCCCC=CCCCCCCCCC(=O)OC1CCC2(C)C(=CCC3C4CCC(=O)C4(C)CC(O)C32)C1'	'CCCCCCC=CCCCCCCCCCC(=O)OC1CCC2(C)C(=CCC3C2CCC2(C)C3CCC2(O)C=O)C1'	'CCCCCCC=CCCCCCCCCCCC(=O)OC1CCC2(C)C(=CCC3C4CCC(=O)C4(C)CC(O)C32)C1'	'Oc1cc(O)cc(CCCCCCCCCCCCCCCCCCCCCCCCCCc2cc(O)cc(O)c2)c1'
3124	359.22	2.447	C18H28N6O2	'CC(C)CC(NC(=O)C(Cc1c[nH]c2ccccc12)[N+](C)(C)C)C(=O)O'	'CCC(C)C(NC(=O)C(Cc1c[nH]c2ccccc12)[N+](C)(C)C)C(=O)O'	'CC(C)CC(C(=O)NC(Cc1c[nH]c2ccccc12)C(=O)O)[N+](C)(C)C'	'CC(C)CC(N=C(O)C(Cc1c[nH]c2ccccc12)[N+](C)(C)C)C(=O)O'	'CCCCCCCCCC(O)C(NC(=O)CCC(N)C(=O)O)C(=O)O'
3248	339.254	4.042	C20H36O4	'CCCCCCCCC=CCCCCCCCC(=O)OCC(=O)O'	'CCCCCCC=CCCCCCCCC(=O)OCCCC(=O)O'	'CCCCCCCCCCCCCCCC(=O)OC1CCC(=O)O1'	'CCCCCCCCCCCC=CC(=O)OC(CCC)CC(=O)O'	'CCCCCCCCCCCCCCC=CC(=O)OC(C)C(=O)O'
3263	244.014	13.398	C5H13NO6P2	'O=S(=O)(O)NC1C(O)OC(O)C(O)C1O'	'Nc1ccn(C2OC3C2OP3(=O)O)c(=O)n1'	'O=S(=O)(O)ONC1OC(CO)C(O)C1O'	'Nc1nc2ncc([SH](=O)(O)O)nc2c(=O)[nH]1'	'O=S(=O)(O)NC1C(O)C(O)OC(O)C1O'
3307	339.254	2.459	C20H36O4	'CCCCCCCCC=CCCCCCCCC(=O)OCC(=O)O'	'CCCCCCC=CCCCCCCCC(=O)OCCCC(=O)O'	'CCCCCCCCCCCCCCCC(=O)OC1CCC(=O)O1'	'CCCCCCCCCCCC=CC(=O)OC(CCC)CC(=O)O'	'CCCCCCCCCCCCCCC=CC(=O)OC(C)C(=O)O'
3355	579.349	7.138	C25H50N5O10	'N=C(N)NCCCC(N)C(=O)N1CCCC1C(=O)N1CCCC1C(=O)NCC(=O)NC(CCCNC(=N)N)C(N)=O'	'N=C(N)NCCCC(N)C(=O)N1CCCC1C(=O)NCC(=O)N1CCCC1C(=O)NC(CCCNC(=N)N)C(N)=O'	'N=C(N)NCCCC(N)C(=O)N1CCCC1C(=O)N1CCCC1C(=O)NC(CCCNC(=N)N)C(=O)NCC(N)=O'	'N=C(N)NCCCC(N)C(=O)N1CCCC1C(=O)NC(CCCNC(=N)N)C(=O)N1CCCC1C(=O)NCC(N)=O'	'N=C(N)NCCCC(N)C(=O)NC(CCCNC(=N)N)C(=O)N1CCCC1C(=O)N1CCCC1C(=O)NCC(N)=O'
3365	448.247	7.074	C21H40NO7P	'CCCCCCCCC=CCCCCCCCC(=O)NC(COP(=O)(O)O)C(=O)O'	'CCCCCCC=CCCCCCCCCCC(=O)NC(COP(=O)(O)O)C(=O)O'	'CCCCCC=CCC=CC=CC=CC(NC(=O)CCC(N)C(=O)O)C(=O)NCC(=O)O'	'CCCCCCC=CCCCCCCCC(=O)NC(CCC(=O)O)COP(=O)(O)O'	'CCC(C)C(NC(=O)C(Cc1ccc(O)cc1)NC(C)=O)C(=O)NC(CC(C)C)C(=O)O'
3373	505.257	2.788	C24H43O9P	'CCCCCCCCCCC=CC(O)C(O)CO[PH](O)(O)OP(=O)(O)OCC[N+](C)(C)C'	'CCCCCCCCCCC=CC(O)C(O)CO[PH](=O)(O)(O)O[PH](=O)OCC[N+](C)(C)C'	'CCCCCCCCCCC=CC(O)C(O)CO[PH](O)(O)O[PH](=O)(=O)OCC[N+](C)(C)C'	'N=C(NCCCCCCNC(=N)NC(=N)N1CCC(C(=O)O)CC1)NC(=N)Nc1ccc(Cl)cc1'	'CCCCCCCCCCCCC(O)C(O)COP(=O)(O)OP(=O)(O)OCC[N+](C)(C)C'
3393	181.061	12.006	C6H8N5O2	'NC(CC1=CC=C(O)C=[N+]1)C(=O)O'	'C[n+]1c(N)[nH]c(=O)c2[nH]c(=O)[nH]c21'	'NC(CC1=C(O)C=[N+]C=C1)C(=O)O'	'C[N+](C)(C)C(=N)NP(=O)(O)O'	'NC(CC1=CC=C[N+]=C1O)C(=O)O'
3413	283.03	11.969	C6H10N3O10	'NC(N)=Nc1nc(CSCCC(F)(F)F)cs1'	'O=C(O)C(O)C(O)C(O)C(O)(C(=O)O)C(O)C(=O)O'	'O=C(O)C(O)C(O)C(O)(C(=O)O)C(O)C(O)C(=O)O'	'N=C(N)NC(=NS(N)(=O)=O)SCC(N)C(=O)O'	'O=C(O)C(O)C1(O)OC(O)(C(=O)O)C(O)C(O)C1O'
3419	256.059	11.09	C7H16NO7P	'CN(C)C1OC(COP(=O)(O)O)C(O)C1O'	'CN(C)C1C(OP(=O)(O)O)OC(CO)C1O'	'NC(COP(=O)(O)O)C(O)CCCC(=O)O'	'CC(C)(COP(=O)(O)O)C(O)C(N)C(=O)O'	'CC(=O)NC(C(C)O)C(O)COP(=O)(O)O'
3421	458.245	7.08	C23H40O7P	'CN(C)C(=O)C(CCN1CCC(O)(c2ccc[n+]([O-])c2)CC1)(c1ccccc1)c1ccccc1'	'C=CC1=C(C)C(=O)NC1=Cc1[nH]c(C=C2N=C(C)C(C)=C2CC=CCC)c(CCC(=O)O)c1C'	'NC(Cc1ccc(O)cc1)C(=O)N1CCN(CCC(O)(c2ccccc2)c2ccccc2)CC1'	'CC(C)(O)C(C)(C)c1ccc(C(O)CCCN2CCC(O)(c3ccc(Cl)cc3)CC2)cc1'	'C=CC1=C(C)C(Cc2[nH]c(Cc3[nH]c4cc(C)c(C)cc4c3C)c(CCC(=O)O)c2C)NC1=O'
3442	528.286	7.074	C24H43N5O6S	'CC(C)(C(=O)O)c1ccc(C(CCN2CCC(C(O)(c3ccccc3)c3ccccc3)CC2)NC(N)=O)cc1'	'COc1ccc(NC(=O)C2(O)CCN(CCCC(C(=O)N(C)C)(c3ccccc3)c3ccccc3)CC2)cc1'	'CCC(C)C(N)C(=O)N1CCCC1C(=O)NCC(=O)NC(CC(C)C)C(=O)NC(CCSC)C(=O)O'	'CCC1=C(C)C(=O)NC1Cc1[nH]c(Cc2[nH]c(C)c(-c3ccccc3)c2C(=O)C(C)C)c(CCC(=O)O)c1C'	'CN(C)C(=O)C(CCN1CCC(O)(c2ccc(CC(N)C(=O)O)cc2)CC1)(c1ccccc1)c1ccccc1'
3463	458.244	3.082	C23H40O7P	'CN(C)C(=O)C(CCN1CCC(O)(c2ccc[n+]([O-])c2)CC1)(c1ccccc1)c1ccccc1'	'C=CC1=C(C)C(=O)NC1=Cc1[nH]c(C=C2N=C(C)C(C)=C2CC=CCC)c(CCC(=O)O)c1C'	'NC(Cc1ccc(O)cc1)C(=O)N1CCN(CCC(O)(c2ccccc2)c2ccccc2)CC1'	'C=CC1=C(C)C(Cc2[nH]c(Cc3[nH]c4cc(C)c(C)cc4c3C)c(CCC(=O)O)c2C)NC1=O'	'C=C=c1c(C=C(C)C)nc(=Cc2ccc(CC3NC(=O)C(C)=C3CC)[nH]2)c(CCC(=O)O)c1C'
3493	337.082	13.922	C10H18N4O7S	'CCN(CC(=O)Nc1c(C)cccc1C)S(=O)(=O)C(F)(F)F'	'CCCCC(CC)COC(=O)C=Cc1ccc(Br)cc1'	'NC(CCC(=O)NC(CSN=O)C(O)NCC(=O)O)C(=O)O'	'N=C(NOCCSCC(N)C(=O)O)NC(CC(=O)O)C(=O)O'	'NC(CCC(O)NC(CSN=O)C(=O)NCC(=O)O)C(=O)O'
3558	504.274	2.584	C23H43N3O7S	'OCC(O)C(O)c1ccc(C(O)CCCN2CCC(C(O)(c3ccccc3)c3ccccc3)CC2)cc1'	'CC(C)CC(N=C(O)C(CC(C)C)N=C(O)C(Cc1ccccc1)NC(=O)OC1CCOC1)C(=O)O'	'COc1ccc2cccc(C(O)C3CCN(CCCC(O)c4ccc(C(C)(C)C(=O)O)cc4)CC3)c2c1'	'COc1ccc(C(O)(c2ccccc2)C2CCN(CCCC(O)c3ccc(OC)cc3OC)CC2)cc1'	'CC(C)CC(NC(=O)C1CCCN1CC(O)C(Cc1ccccc1)NC(=O)OC1CCOC1)C(=O)O'
3566	481.256	4.187	C22H43O9P	'CCCCCCC=CCCCCCCCC(=O)OCC(O)COP(=O)(O)OCC(O)CO'	'CCCCCCC=CCCCCCCCC(=O)OC(CO)COP(=O)(O)OCC(O)CO'	'N=C(N)NCCCCC(N)C(=O)NC(Cc1ccccc1)C(=O)NC(Cc1ccccc1)C(=O)O'	'COC(=O)C(Cc1ccccc1)NC(=O)C(Cc1ccccc1)NC(=O)C(N)CCCNC(=N)N'	'CCCCCCCC=CCCCCCCCC(=O)OC(COP(=O)(O)O)C(O)C(O)CO'
3708	191.073	7.095	C6H14N3O2S	'CCCCCC(=O)C(O)(F)C(=O)O'	'CNC(=C[N+](=O)O)NCCSC'	'CCOC(=O)C(O)(F)C(=O)C(C)C'	'CC(F)(CCCCC(=O)O)C(=O)O'	'O=C(O)CCCCCC(F)C(=O)O'
3746	547.169	12.114	C18H34N3O14S	'O=C1CCC(Cc2cc(O)c(OC3OC(COC4OC(CO)C(O)C(O)C4O)C(O)C(O)C3O)c(O)c2)O1'	'COc1cc(C=CC(=O)OC2OC(COC3OC(CO)C(O)C(O)C3O)C(O)C(O)C2O)cc(OC)c1O'	'O=C1CCC(Cc2cc(O)c(O)c(OC3OC(COC4OC(CO)C(O)C(O)C4O)C(O)C(O)C3O)c2)O1'	'CC1OC(OC2C(OC(=O)CCC(O)Cc3ccc(O)c(O)c3)OC(C(=O)O)C(O)C2O)C(O)C(O)C1O'	'O=C1CCC(Cc2cc(O)cc(OC3OC(COC4OC(C(O)O)C(O)C(O)C4O)C(O)C(O)C3O)c2)O1'
3749	317.21	4.049	C18H28N3O2	'CC(=O)NCCCCCCNC(=N)NC(=N)Nc1ccccc1'	'CC(C(=O)N1CCCC1C(=O)NCc1ccccc1)[N+](C)(C)C'	'N=C(N)NCCCC(N)C(=O)N1CCN(c2ccccc2)CC1'	'C[N+](C)(C)Cc1cn(CCCCC(N)C(=O)O)c2ccccc12'	'CN(C)CCOC(=O)C(Cc1c[nH]c2ccccc12)[N+](C)(C)C'
3795	358.296	4.116	C20H41NO4	'CCCCCCCCCCCCCC=CC(O)C(N)C(O)C(O)CO'	'CCCCCCCCCCCCCCCC(O)C(CO)NCC(=O)O'	'CCCCCCCCCCCCCC=CC(O)C(O)C(O)C(N)CO'	'CCCCCCCCCCCCCCCC(O)C(O)CC(N)C(=O)O'	'CCCCCCCCCCCCCCCCC(O)C(O)C(N)C(=O)O'
3800	561.489	2.422	C36H66O4	'CCCCCCC=CCCCCCCCC(=O)OCCOC(=O)CCCCCCCC=CCCCCCCCC'	'CCCCCCCCCCCCCCCCCCCCCCCCCCCCC(O)Cc1cc(O)c(O)c(O)c1'	'CCCCCCC=CCCCCCCCC(CC(=O)O)OC(=O)CCCCCCCC=CCCCCCCCC'	'CCCCCC=CCC=CCCCCCCCC(=O)OCCOC(=O)CCCCCCCCCCCCCCC'	'CCCCCCC=CCCCCCCCC(O)CC(=O)OC(=O)CCCCCCCC=CCCCCCCCC'
3850	504.274	4.116	C23H43N3O7S	'OCC(O)C(O)c1ccc(C(O)CCCN2CCC(C(O)(c3ccccc3)c3ccccc3)CC2)cc1'	'CC(C)CC(N=C(O)C(CC(C)C)N=C(O)C(Cc1ccccc1)NC(=O)OC1CCOC1)C(=O)O'	'COc1ccc2cccc(C(O)C3CCN(CCCC(O)c4ccc(C(C)(C)C(=O)O)cc4)CC3)c2c1'	'COc1ccc(C(O)(c2ccccc2)C2CCN(CCCC(O)c3ccc(OC)cc3OC)CC2)cc1'	'CC(C)CC(NC(=O)C1CCCN1CC(O)C(Cc1ccccc1)NC(=O)OC1CCOC1)C(=O)O'
3872	183.971	13.411	C4H11P2S2	'O=C1C=C(C(=O)O)C(=O)C(=S)N1'	'O=Cc1csc(N=O)c1C(=O)O'	'O=C(O)C1=CSC2C(=O)C(=O)N12'	[ ]	[ ]
3892	337.122	4.122	C16H22N2O4S	'CSCCC(NC(=O)C(Cc1ccccc1)NC(C)=O)C(=O)O'	'CSCCC(NC(C)=O)C(=O)NC(Cc1ccccc1)C(=O)O'	'CSCCC(NC(C)=O)C(O)=NC(Cc1ccccc1)C(=O)O'	'COc1ccc(C2SN(CCN(C)C)C(=O)C2OC(C)=O)cc1'	'Cc1ncc(C[n+]2csc(CCO)c2CC(N)C(=O)O)c(N)n1'
3928	578.31	3.044	C26H49N3O9S	'CC(C)(C(=O)O)c1ccc(C(CCCN2CCC(C(O)(c3ccccc3)c3ccccc3)CC2)c2ccc(F)cc2)cc1'	'CC(C)(C(=O)O)c1ccc(C(O)CCCN2CCC(C(c3ccccc3)(c3ccccc3)c3ccc(F)cc3)CC2)cc1'	'NC(N)=NCCCCC(N)C(=O)NC(Cc1ccccc1)C(=O)N1CCCC1C(=O)NC(Cc1ccccc1)C(=O)O'	'CC(C)CC1NC(=O)C(Cc2ccccc2)NC(=O)C(Cc2ccc(O)cc2)NC(=O)C(CCCNC(=N)N)NC1=O'	'N=C(N)NCCCCC(N)C(=O)NC(Cc1ccccc1)C(=O)N1CCCC1C(=O)NC(Cc1ccccc1)C(=O)O'
3934	358.296	2.99	C20H41NO4	'CCCCCCCCCCCCCC=CC(O)C(N)C(O)C(O)CO'	'CCCCCCCCCCCCCCCC(O)C(CO)NCC(=O)O'	'CCCCCCCCCCCCCC=CC(O)C(O)C(O)C(N)CO'	'CCCCCCCCCCCCCCCC(O)C(O)CC(N)C(=O)O'	'CCCCCCCCCCCCCCCCC(O)C(O)C(N)C(=O)O'
3935	475.266	3.037	C22H40N2O9	'CC(=O)NC(CCCNC(=N)N)C(=O)NC(Cc1ccccc1)C(=O)NC(CC(C)C)C(=O)O'	'CC(=O)NC(CC(C)C)C(=O)NC(Cc1ccccc1)C(=O)NC(CCCNC(=N)N)C(=O)O'	'CC(=O)NC1C(NC(=O)CC(O)CCCCCCCCCCC(=O)O)OC(CO)C(O)C1O'	'CC(=O)NC(CCCN=C(N)N)C(=O)NC(Cc1ccccc1)C(=O)NC(CC(C)C)C(=O)O'	'CCC(C)C(NC(=O)C(Cc1ccccc1)NC(C)=O)C(=O)NC(CCCNC(=N)N)C(=O)O'
3936	559.474	2.408	C36H64O4	'CCCCCCCCCCCCCCCCCCCCCCCCCCCCCc1cc(O)cc(O)c1C(=O)O'	'CCCCCC=CCC=CCC=CCCCCCCC(=O)OCCOC(=O)CCCCCCCCCCCCC'	'CCCCCCCCCCCCCCCC(=O)OC1CCC2(C)CC(O)C3C(CCC4CC(O)CCC43C)C2C1'	'CCCCCCCCCCCCCCCC(=O)OC1CCC2C3CCC4CC(O)CCC4(C)C3C(O)CC2(C)C1'	'CCCCCC=CCC=CCC=CCCCC(=O)OCCCOC(=O)CCCCCCCCCCCCCCC'
3982	557.458	2.391	C36H62O4	'CCCCCC=CCC=CCC=CCC=CCCCC(=O)OCCOC(=O)CCCCCCCCCCCCC'	'CCCCCCCCCCCCCCCCCCCCCCCCCCOC(=O)C=Cc1ccc(O)c(OC)c1'	'CCCCCCCCCCCCCCCC(COC(=O)c1ccccc1)OC(=O)CCCCCCCCCCC'	'CCCCCCC=CCCCCCCCC(=O)OC1CCC2(C)CC(O)C3C(CCC4CC(O)CCC43C)C2C1'	'CC(C)CCCC(C)C1CCC2C3CCC4CC(OC(=O)CCCCCCCC(=O)O)CCC4(C)C3CCC12C'
4018	475.266	7.067	C22H40N2O9	'CC(=O)NC(CCCNC(=N)N)C(=O)NC(Cc1ccccc1)C(=O)NC(CC(C)C)C(=O)O'	'CC(=O)NC(CC(C)C)C(=O)NC(Cc1ccccc1)C(=O)NC(CCCNC(=N)N)C(=O)O'	'CC(=O)NC1C(NC(=O)CC(O)CCCCCCCCCCC(=O)O)OC(CO)C(O)C1O'	'CC(=O)NC(CCCN=C(N)N)C(=O)NC(Cc1ccccc1)C(=O)NC(CC(C)C)C(=O)O'	'CCC(C)C(NC(=O)C(Cc1ccccc1)NC(C)=O)C(=O)NC(CCCNC(=N)N)C(=O)O'
4023	281.212	4.102	C17H30O3	'CCCCCCC=CCCCCCCCC(=O)C(=O)O'	'CCCCCCCCCCCC=CC(=O)OC(=O)CC'	'CCCCCCCCCCCCCC=CC(=O)C(=O)O'	'CCC=CCC=CCCCCCCCC(O)CC(=O)O'	'O=C(O)CCCCCCC=CCC=CCCCCCO'
4062	367.09	12.092	C12H21N2O9P	'O=C(O)CCc1cn(C2OC(CO)C(O)C2O)c2nc(=O)[nH]c(=O)c-2n1'	'CC(=O)c1c(C(=O)O)c2c(=O)[nH]c(N)nc2n1C1OC(CO)C(O)C1O'	'NC(=O)C1CC=CN(C2OC(COP(=O)(O)O)C(O)C(O)C2O)C1'	'CC(=O)NC1CC=CN(C2OC(COP(=O)(O)O)C(O)C2O)C1O'	'Nc1ncnc2[nH]cc(CC(=O)OC3OC(C(=O)O)C(O)C(O)C3O)c12'

## Sheet: SC
Index	mz	rt	formula	SMILES1	SMILES2	SMILES3	SMILES4	SMILES5
2732	220.025	4.034	C10H7NO5	'O=C(O)c1cc(=O)c2c(O)cc(O)cc2[nH]1'	'O=C(O)c1cc(O)c2cc(O)cc(O)c2n1'	'O=C(O)c1cc(=O)c2cc(O)c(O)cc2[nH]1'	'O=C(O)c1cc(O)c2cc(O)c(O)cc2n1'	'O=C(O)c1cc(O)c2ccc(O)c(O)c2n1'
2767	250.02	13.121	C5H7N4O8	'NCCc1cc(O)c(OS(=O)(=O)O)c(F)c1'	'NCC(O)c1ccc(OS(=O)(=O)O)c(F)c1'	'Clc1ccc(NCc2ccccc2)c(Cl)c1'	'NCCc1ccc(O)c(OS(=O)(=O)O)c1F'	'Clc1ccc(NCc2ccccc2)cc1Cl'
3041	334.203	2.621	C19H29NO4	'COc1cc(CNC(=O)CCCCC=CC(C)C)cc(OC)c1O'	'CC(C)(C(=O)O)c1ccc(C(O)CCCN2CCC(O)CC2)cc1'	'O=C(O)CNC(=O)CCCC=CCC=CCC=CCC=CCCO'	'CCCCCC=CCC=CC=CC=CC(O)CC(O)=NCC(=O)O'	'CCCC(O)C=CCCCCC(=O)NCc1ccc(O)c(OC)c1'
3141	195.014	6.97	C3H6N3O7	'O=C(O)C(O)C(O)C(O)(O)C(=O)O'	'O=C(O)C(O)C(O)C(O)C(=O)OO'	'O=C(O)C(O)C(O)(O)C(O)C(=O)O'	'O=C(O)C(O)C(O)C(OO)C(=O)O'	'O=C(O)C(O)C(OO)C(O)C(=O)O'
3207	388.034	13.122	C10H18N2O10PS	'O=C(O)C1OC(Oc2c[nH]c3ccccc23)C(OS(=O)(=O)O)C(O)C1O'	'COc1cc(C=CC(=O)NC(CC(=O)O)C(=O)O)ccc1OS(=O)(=O)O'	'O=C(O)C1OC(Oc2ccc3cc[nH]c3c2)C(OS(=O)(=O)O)C(O)C1O'	'O=C(O)C1OC(Oc2ccc3[nH]c(S(=O)(=O)O)cc3c2)C(O)C(O)C1O'	'O=C(O)C1OC(Oc2ccc3[nH]cc(S(=O)(=O)O)c3c2)C(O)C(O)C1O'
3280	211.001	14.13	C5H9O7P	'O=P1(O)OC2OC(CO)C(O)C2O1'	'O=P1(O)OCC2OC(O)C(O)C2O1'	'O=C1CC(O)C(COP(=O)(O)O)O1'	'O=P1(O)OC2C(O)OC(CO)C2O1'	'O=P1(O)OC2C(O)C(O)C(O)C2O1'
3411	334.203	3.888	C19H29NO4	'COc1cc(CNC(=O)CCCCC=CC(C)C)cc(OC)c1O'	'CC(C)(C(=O)O)c1ccc(C(O)CCCN2CCC(O)CC2)cc1'	'O=C(O)CNC(=O)CCCC=CCC=CCC=CCC=CCCO'	'CCCCCC=CCC=CC=CC=CC(O)CC(O)=NCC(=O)O'	'CCCC(O)C=CCCCCC(=O)NCc1ccc(O)c(OC)c1'
3631	266.984	11.883	C6H9N2O6PS	'O=P(O)(O)OP(=O)(O)OCc1ccccc1'	'O=C(O)C(Cc1c[nH]c(=S)[nH]1)OP(=O)(O)O'	'Cc1ccccc1OP(=O)(O)OP(=O)(O)O'	'Cc1ccc(OP(=O)(O)OP(=O)(O)O)cc1'	'O=P(O)(O)OC(c1ccccc1)P(=O)(O)O'
3663	542.031	13.122	C15H18N3O17P	'O=C(O)CC(Nc1ncnc2c1ncn2C1OC(COP(=O)(O)OP(=O)(O)O)C(O)C1O)C(=O)O'	'O=C(O)CC(Nc1ncnc2c1ncn2C1OC(COP(=O)(O)O)C(OP(=O)(O)O)C1O)C(=O)O'	'Nc1ncnc2c1ncn2C1OC(COP(=O)(O)OP(=O)(O)OCC(=O)C(O)C(=O)O)C(O)C1O'	'Nc1ncnc2c1ncn2C1OC(COP(=O)(O)OP(=O)(O)OCC(O)C(=O)C(=O)O)C(O)C1O'	'Nc1ncnc2c1ncn2C1OC(COP(=O)(O)OP(=O)(O)OC(CC(=O)O)C(=O)O)C(O)C1O'
3786	140.033	10.601	C4H13OS2	'CC(N)C(=O)C(F)(F)F'	'CN(C)C(=O)C(F)(F)F'	'NCCC(=O)C(F)(F)F'	'CC(=O)NCC(F)(F)F'	'CCNC(=O)C(F)(F)F'
3822	399.102	12.056	C14H26NO8S2	'COc1ccc2nc(S(=O)Cc3ncc(C)c(OC)c3C)c(C=O)c(O)c2c1'	'NCC(=O)N1CCC(=C2c3ccc(Cl)cc3CCc3cc(Cl)ccc32)CC1'	'CC(=O)NC(CSCCNC(=N)NC(=N)Nc1ccc(Cl)cc1)C(=O)O'	'CC(C)(C)c1ccc2c(c1)COC2(Cn1ccnc1)c1ccc(Cl)cc1Cl'	'COc1ccc(C2Sc3ccccc3N(NC(C)=O)C(=O)C2OC(C)=O)cc1'
3848	207.03	10.585	C10H8O5	'O=C(O)C(=O)CC(=O)c1ccccc1O'	'O=C(O)C(=O)CC(=O)c1cccc(O)c1'	'O=C(O)C(=O)CC(=O)c1ccc(O)cc1'	'CC(=O)OC(=O)c1ccccc1C(=O)O'	'O=C(O)CC(=O)c1ccccc1C(=O)O'
3939	494.253	6.974	C22H42NO9P	'CCCCCCC=CCCCCCCCC(=O)NC(COP(=O)(O)OCC(O)CO)C(=O)O'	'CCCCCCC=CCCCCCCCC(=O)NC1C(OP(=O)(O)O)OC(CO)C(O)C1O'	'N=C(NCCCCCCNC(=N)NC(=N)Nc1ccc(Cl)cc1)NC(=N)NCCC(N)C(=O)O'	'CC(CCc1cc(CCC(N)C(=O)O)cc(CCC(N)C(=O)O)c1CCCC(N)C(=O)O)C(=O)O'	'N=C(NCCCCCNC(=N)NC(=N)Nc1ccc(Cl)cc1)NC(=N)NCCCC(N)C(=O)O'
3964	274.149	2.542	C13H25NO3S	'CCCCCCCCCC(=O)SCC(N)C(=O)O'	'CCCCCCCC(=O)NC(CCSC)C(=O)O'	'CCCCCCCC(=O)CSCCC(N)C(=O)O'	'CCCCCCCC(O)=NC(CCSC)C(=O)O'	'CCC1CC(O)CC(SCC(N)C(=O)O)C1CC'
3991	317.099	13.246	C12H18N2O8	'CC(=O)NC(CCC(=O)O)C(=O)NC(CCC(=O)O)C(=O)O'	'CC(=O)NC(CCC(=O)NC(CCC(=O)O)C(=O)O)C(=O)O'	'O=C(O)CC(NC(CCN1CCC1C(=O)O)C(=O)O)C(=O)O'	'CC(O)C(O)c1cc(=O)[nH]c(=O)n1C1OC(CO)C(O)C1O'	'OCC1Oc2c(ncn2C2OC(CO)C(O)C2O)C(O)C1O'
4025	300.193	6.98	C14H27N3O4	'CC(C)CC(N)C(O)=NC(CC(C)C)C(=O)NCC(=O)O'	'CC(C)CC(N=C(O)C(CC(C)C)N=C(O)CN)C(=O)O'	'CCC(C)C(NC(=O)C(NC(=O)C(C)N)C(C)C)C(=O)O'	'CC(C)CC(NC(=O)C(NC(=O)C(C)N)C(C)C)C(=O)O'	'CC(C)CC(N)C(=O)NC(CC(C)C)C(=O)NCC(=O)O'
4032	350.018	13.122	C10H15N4O4S3	'COc1ccc(C2Sc3cc(S(=O)(=O)O)ccc3NC2=O)cc1'	'O=C(O)C1OC(Oc2cccnc2)C(OS(=O)(=O)O)C(O)C1O'	'O=S(Cc1ccccc1)c1cc2ccc(OS(=O)(=O)O)cc2[nH]1'	'COc1ccc(C2Sc3ccccc3N=C2OS(=O)(=O)O)cc1'	'O=P(O)(O)Oc1cc2c(O)cc(O)cc2[o+]c1-c1ccc(O)cc1'
4078	337.001	14.789	C7H15O11PS	'NS(=O)(=O)OCC1OC(O)C(NS(=O)(=O)O)C(O)C1O'	'O=c1oc2cc(OCOS(=O)(=O)O)ccc2c2ccc(O)cc12'	'NS(=O)(=O)NC1C(O)OC(COS(=O)(=O)O)C(O)C1O'	'O=S(=O)(O)Oc1c(-c2ccc(O)cc2)oc2cc(O)cc(O)c12'	'COc1cc(O)c2c(=O)c3c(O)cc(OS(=O)O)cc3oc2c1'
4130	182.044	10.601	C6H15O2S2	'Cn1c(N)[o+]c2[nH]c(=O)[nH]c2c1=O'	'CC(=O)NC(C)C(=O)C(F)(F)F'	'O=C1CCC(O)(C(F)(F)F)CN1'	'Cn1c(=O)[nH]c2c(=O)[nH]c(N)[o+]c21'	'Cn1c(=O)[nH]c2[nH]c(N)[o+]c(=O)c21'
4272	478.995	13.196	C10H19N4O10P3S	'O=S(O)Oc1cc(O)c2c(c1)OC(c1cc(O)c(O)c(OCOS(=O)(=O)O)c1)C(O)C2'	'OCC(O)C(F)(F)C(F)(F)C(F)(F)C(F)(F)C(F)(F)C(F)(F)C(F)(F)C(F)(F)F'	'O=S(=O)(O)OCOc1cc(C2Oc3cc(OS(=O)(=O)O)cc(O)c3CC2O)ccc1O'	'O=S(=O)(O)OC1Cc2cc(O)cc(O)c2OC(c2ccc(O)c(O)c2)C1OS(=O)(=O)O'	'OCC(F)(F)C(O)C(F)(F)C(F)(F)C(F)(F)C(F)(F)C(F)(F)C(F)(F)C(F)(F)F'
4461	191.073	7.084	C6H14N3O2S	'CCCCCC(=O)C(O)(F)C(=O)O'	'CNC(=C[N+](=O)O)NCCSC'	'CCOC(=O)C(O)(F)C(=O)C(C)C'	'CC(F)(CCCCC(=O)O)C(=O)O'	'O=C(O)CCCCCC(F)C(=O)O'
4498	283.03	11.782	C6H10N3O10	'NC(N)=Nc1nc(CSCCC(F)(F)F)cs1'	'O=C(O)C(O)C(O)C(O)C(O)(C(=O)O)C(O)C(=O)O'	'O=C(O)C(O)C(O)C(O)(C(=O)O)C(O)C(O)C(=O)O'	'N=C(N)NC(=NS(N)(=O)=O)SCC(N)C(=O)O'	'O=C(O)C(O)C1(O)OC(O)(C(=O)O)C(O)C(O)C1O'
4506	188.047	6.924	C9H7N3O2	'Oc1ccc(-c2[o+]cccc2O)cc1'	'Oc1ccc(-c2cccc[o+]2)cc1O'	'O=C1NC(=O)C(=Cc2cccnc2)N1'	'Oc1ccc(-c2ccc(O)c[o+]2)cc1'	'Nc1nc2ccccc2nc1C(=O)O'
4510	242.052	11.611	C6H13NO9	'CN1CCC(c2ccc(Cl)c(Cl)c2)CC1'	'NC1CCC(c2ccc(Cl)c(Cl)c2)CC1'	'CNC1CCC(c2ccc(Cl)c(Cl)c2)C1'	'CN1CCCCC1c1ccc(Cl)c(Cl)c1'	'CN1CCC(c2ccc(Cl)cc2Cl)CC1'
4660	165.031	4.086	C7H6N2O3	'NC(=O)c1cccc(C(=O)O)n1'	'NC(=O)c1cccnc1C(=O)O'	'NC(=O)c1ncccc1C(=O)O'	'NC(=O)c1ccc(C(=O)O)nc1'	'Oc1nc2c(O)ccc(O)c2[nH]1'
4677	182.01	12.701	C7H5NO5	'O=C(O)c1ccc(O)c([N+](=O)[O-])c1'	'O=C(O)c1cc([N+](=O)[O-])ccc1O'	'O=C(O)c1cccc([N+](=O)[O-])c1O'	'O=C(O)c1ccc(O)c(C(=O)O)n1'	'O=C(O)c1ccc(C(=O)O)c(=O)[nH]1'
4724	293.21	3.946	C16H28N3O2	'CCCCCCCCCCCCCCC(=O)C(F)(F)F'	'CC(C)CCCC[n+]1ccc(N)c(CCC(N)C(=O)O)c1'	'CC(C)C1CNc2nc(N)[nH]c(=O)c2N1CCCN(C)C'	'CCN(CCOC(=O)c1ccc(N)cc1)CC[N+](C)(C)C'	'CN(C)CCCc1ccc[n+](CCCCC(N)C(=O)O)c1'
4775	337.123	4.066	C16H22N2O4S	'CSCCC(NC(=O)C(Cc1ccccc1)NC(C)=O)C(=O)O'	'CSCCC(NC(C)=O)C(=O)NC(Cc1ccccc1)C(=O)O'	'CSCCC(NC(C)=O)C(O)=NC(Cc1ccccc1)C(=O)O'	'COc1ccc(C2SN(CCN(C)C)C(=O)C2OC(C)=O)cc1'	'COc1ccc(C2SCC(=O)N2CCCCC(N)C(=O)O)cc1'
4844	181.06	11.816	C6H8N5O2	'NC(CC1=CC=C(O)C=[N+]1)C(=O)O'	'C[n+]1c(N)[nH]c(=O)c2[nH]c(=O)[nH]c21'	'NC(CC1=C(O)C=[N+]C=C1)C(=O)O'	'NC(CC1=CC=C[N+]=C1O)C(=O)O'	'C[N+](C)c1ccc(O)c([N+](=O)[O-])c1'
4953	180.042	8.498	C7H7N3O3	'O=C(O)CNC(=O)c1cnccn1'	'O=C(O)CNC(=O)c1ccncn1'	'O=C(O)CNC(=O)c1cccnn1'	'O=c1[nH]c(=O)c2c(CO)c[nH]c2[nH]1'	'CN1C(=O)C(=O)c2c1[nH]c(=O)n2C'
5180	183.971	13.122	C4H11P2S2	'O=C1C=C(C(=O)O)C(=O)C(=S)N1'	'O=Cc1csc(N=O)c1C(=O)O'	'O=C(O)C1=CSC2C(=O)C(=O)N12'	[ ]	[ ]
5510	359.044	13.083	C10H19NO9PS	'O=C(O)CCc1c(O)cc(CC2CCC(=O)O2)cc1OS(=O)(=O)O'	'COc1cc(CCC(=O)CC(=O)CC(=O)OS(=O)(=O)O)ccc1O'	'COc1cc(CC2COC(=O)C2CC(=O)OS(=O)(=O)O)ccc1O'	'CC(=O)OCOS(=O)(=O)Oc1cc(O)cc(CC2CCC(=O)O2)c1'	'O=C(O)CCc1cc(CC2CCC(=O)O2)cc(O)c1OS(=O)(=O)O'
